# Supplementary material for: Niche Separation Increases With Genetic Distance Among Bloom-Forming Cyanobacteria
Source: Front Microbiol. 2018 Mar 27;9:438. doi: 10.3389/fmicb.2018.00438 (PMC5880894; doi:10.3389/fmicb.2018.00438)
Supplement: Supplementary file 3 [file Data_Sheet_3.ZIP]

Archive with 11 entries (8 files):
- Tromas_Rcode/
- Tromas_Rcode/Tromas_et_al_genFig1.R
- __MACOSX/
- __MACOSX/Tromas_Rcode/
- __MACOSX/Tromas_Rcode/._Tromas_et_al_genFig1.R
- Tromas_Rcode/Tromas_et_al_genFig2_Fig4_FigS5_S6_S7.R
- __MACOSX/Tromas_Rcode/._Tromas_et_al_genFig2_Fig4_FigS5_S6_S7.R
- Tromas_Rcode/Tromas_et_al_genFigS3.R
- __MACOSX/Tromas_Rcode/._Tromas_et_al_genFigS3.R
- Tromas_Rcode/Tromas_et_al_genFigS4.R
- __MACOSX/Tromas_Rcode/._Tromas_et_al_genFigS4.R
