# Supplementary material for: Niche Separation Increases With Genetic Distance Among Bloom-Forming Cyanobacteria
Source: Front Microbiol. 2018 Mar 27;9:438. doi: 10.3389/fmicb.2018.00438 (PMC5880894; doi:10.3389/fmicb.2018.00438)
Supplement: Supplementary file 3 [file Data_Sheet_3.ZIP › Tromas_Rcode/Tromas_et_al_genFig1.R]

wd <- setwd(".")
setwd(wd)
source("./analysis.R") # loads data my_table, my_taxonomy
source("./classFunctions.R")
#devtools::install_github("bryandmartin/MicrobiomePack")
require(MicrobiomePack)
myW <- compositional(t(my_table), as.character(my_taxonomy))


# Group all M togher, all D together, and all remaining together
fig1 <- groupBy(myW, c("Microcystis","Dolichospermum"), allElse = TRUE)

load("./siteInd.rda")
fig1$W <- fig1$W[siteInd$Lit,]
fig1$Date <- fig1$Date[siteInd$Lit]
# Extract and add date information
fig1 <- addDate(fig1)
# Order by Date
fig1 <- orderDate(fig1)


eX <- makeComp(fig1$W)


pdf("./NewFigs/Fig1Lit.pdf", width = 7, height = 5)
df <- data.frame(Sample = fig1$Date, eX)
colnames(df) <- c("Sample", colnames(fig1$W))
df <- melt(df, id = "Sample")
ggplot(df, aes(x = Sample, y = value, group = variable, colour = variable)) +
  geom_line(aes(lty = variable), lwd = 1) + 
  labs(x = "Time", y = "Relative Abundance", title = "Relative Abundance (Littoral Samples)", colour = "Genus", lty = "Genus") +
  theme_bw() +
  theme(plot.title = element_text(hjust = 0.5)) +
  scale_x_date(name = 'Time', date_breaks = '1 year',
               date_labels = '%Y',limits = c(as.Date("2006-01-01","%Y-%m-%d"),max(fig1$Date)))
dev.off()


# Group all M togher, all D together, and all remaining together
fig1 <- groupBy(myW, c("Microcystis","Dolichospermum"), allElse = TRUE)

load("./siteInd.rda")
fig1$W <- fig1$W[siteInd$Pel,]
fig1$Date <- fig1$Date[siteInd$Pel]

# Extract and add date information
fig1 <- addDate(fig1)
# Order by Date
fig1 <- orderDate(fig1)


eX <- makeComp(fig1$W)


pdf("./NewFigs/Fig1Pel.pdf",width = 7, height = 5)
df <- data.frame(Sample = fig1$Date, eX)
colnames(df) <- c("Sample", colnames(fig1$W))
df <- melt(df, id = "Sample")
ggplot(df, aes(x = Sample, y = value, group = variable, colour = variable)) +
  geom_line(aes(lty = variable), lwd = 1) + 
  labs(x = "Time", y = "Relative Abundance", title = "Relative Abundance (Pelagic Samples)", colour = "Genus", lty = "Genus") +
  theme_bw() +
  theme(plot.title = element_text(hjust = 0.5)) +
  scale_x_date(name = 'Time', date_breaks = '1 year',
               date_labels = '%Y',limits = c(as.Date("2006-01-01" ,"%Y-%m-%d"), max(fig1$Date)))
dev.off()
