# Supplementary material for: Niche Separation Increases With Genetic Distance Among Bloom-Forming Cyanobacteria
Source: Front Microbiol. 2018 Mar 27;9:438. doi: 10.3389/fmicb.2018.00438 (PMC5880894; doi:10.3389/fmicb.2018.00438)
Supplement: Supplementary file 3 [file Data_Sheet_3.ZIP › Tromas_Rcode/Tromas_et_al_genFig2_Fig4_FigS5_S6_S7.R]

# Info ####
# Date:
# Author: 
# Project:

#-------------------- Loading & cleaning files ------------------------#

# Loading librairies and R functions ####
library(boral) 
library(tidyr)
library(corrplot)
library(igraph)
library(RColorBrewer)
library(vegan)
library(Cairo)
library(data.table)
library(plyr)
library(gridExtra)
library(ggplot2)
library(reshape2)
library(Matrix)
library(AICcmodavg)
library(compositions) # exploratory data analysis of compositional data
library(zCompositions) # used for 0 substitution

setwd("~/Documents/Postdoc/LVM/Letten suppl code")
source("my.circleplot.R")

# Load data files ####
setwd("~/Dropbox/LakeChamplain")
abund <-  read.table(file = "MED/filtered_MATRIX-COUNT_M500.txt", header = T) # OTU data file
env <- read.table("MED/mapping_file_environm.txt",header=T) # Environmental variables

# Cleaning data files ####
my_table <- get("abund") 
head(my_table)[1:5]
#     Nodes   X12.07.2006.2b X02.07.2008 X12.07.2009.1b X08.08.2009.2b
# 1    22              2          15              0              1
# 2    34              0           0              0              1
# 3    63              0           0              2              1
# 4    73              0           0              0              0
# 5    93              0           0              0              2
# 6   111              0           0              0              0

# Select column which contains names of OTUs
my_taxonomy <- my_table[, (names(my_table) %in% c("taxa"))] 
assign(paste("abund", "_taxanomy", sep=""), as.character(my_taxonomy)) # List of all OTUs

# Remove column which contains names of OTUs
my_table <- my_table[, !(names(my_table) %in% c("taxa"))] 
assign(paste("abund", "_otus", sep=""), as.matrix(my_table))

# Remove column with Node ID and use instead as rownames
my_table2 <- my_table[,-c(1)] # Node ID is in column 1; remove it
rownames(my_table2) <- my_table$Nodes
head(my_table2)[1:5]
#          X12.07.2006.2b X02.07.2008 X12.07.2009.1b X08.08.2009.2b X22.08.2009.1
# 22               2          15              0              1             9
# 34               0           0              0              1             1
# 63               0           0              2              1             0
# 73               0           0              0              0             0
# 93               0           0              0              2             1
# 111              0           0              0              0             0

# Transpose dataframe so that sampling dates are rows and Node IDs are columns
my_table2 <- t(my_table2) 
my_table2 <- as.data.frame(my_table2)
my_table2$SampleID <- rownames(my_table2) # rename rows as sample dates
my_table2$SampleID  <- gsub("X", "", my_table2$SampleID) # remove "X" from sample dates, which appears as the last column of our df 

head(my_table2)[888:892]
#                7725 7726 7727 7728      SampleID
# X12.07.2006.2b    0    0    0    0 12.07.2006.2b
# X02.07.2008       0    0    5    3    02.07.2008
# X12.07.2009.1b    1    0    1    2 12.07.2009.1b
# X08.08.2009.2b    0    0    1    0 08.08.2009.2b
# X22.08.2009.1     2    3    5    7  22.08.2009.1
# X12.09.2006.2b    9    4    2    0 12.09.2006.2b

abund <- my_table2[,1:891] # Cleaned OTU data file, removing las column which corresponds to sample IDs
head(abund)[1:5] # Sample dates saved as rownames, columns correspond to each OTU node 
#                 22 34 63 73 93
# X12.07.2006.2b  2  0  0  0  0
# X02.07.2008    15  0  0  0  0
# X12.07.2009.1b  0  0  2  0  0
# X08.08.2009.2b  1  1  1  0  2
# X22.08.2009.1   9  1  0  0  1
# X12.09.2006.2b 52  5  0  0  1

#-------------------- Data transformation ------------------------#

# CLR-inter Transformation ####
# Centred-log ratio of each OTU relative to all bacteria ("inter-species")

# Replace 0s with the count zero multiplicative method and output counts
abund.count <- t(cmultRepl(t(abund), method="CZM", output="counts")) # convert 0s

# Convert to proportions by sample (rows) totals
abund.prop.rows <- decostand(abund.count,"total",MARGIN=1)
abund.clr.inter <- t(apply(abund.prop.rows, 1, function(x){log(x) - mean(log(x))}))

# Transpose clr-inter df to have dates as columns 
my_table3 <- t(abund.clr.inter)
head(my_table3)[1:5,1:5]
#       X12.07.2006.2b X02.07.2008 X12.07.2009.1b X08.08.2009.2b X22.08.2009.1
# 22       3.646840    6.165836     -0.5418902       3.354789      4.087353
# 34      -1.123936   -1.443386     -1.7727537       3.354789      1.890128
# 63      -1.674342   -1.993792      3.6911692       3.354789     -2.396528
# 73      -2.208000   -2.527450     -2.8568178      -2.957203     -2.930186

# Extract Microcystis genus only
micro.clr.inter <- my_table3[grepl("Microcystis", my_taxonomy), ]
micro.clr.inter <- t(micro.clr.inter) # transpose df once more to have row as dates, columns as OTU nodes
micro.clr.inter <- as.data.frame(micro.clr.inter)
micro.clr.inter$SampleID <- rownames(micro.clr.inter) # make sure rownames are sample dates
micro.clr.inter$SampleID  <- gsub("X", "", micro.clr.inter$SampleID)
head(micro.clr.inter)
#                   5732     5733      5734       5736      5738      6278      SampleID
# X12.07.2006.2b 4.339987 4.052305 0.4925356 -0.9543406 -1.049283 -2.262062 12.07.2006.2b
# X02.07.2008    2.333891 3.457786 0.1730854 -1.2737908 -1.368733 -2.581512    02.07.2008
# X12.07.2009.1b 6.910045 8.705132 4.9439322  4.6074599  2.998022 -2.910880 12.07.2009.1b
# X08.08.2009.2b 8.964261 7.949909 7.2049367  5.1465486  5.300699  4.047936 08.08.2009.2b
# X22.08.2009.1  6.757662 5.933179 4.1927130  1.8901279  2.583275 -2.984248  22.08.2009.1
# X12.09.2006.2b 5.509800 5.785212 3.1825219 -1.8509656  2.489375 -3.158687 12.09.2006.2b


# Extract Dolicospermum genus only
dolicho.clr.inter <- my_table3[grepl("Dolichospermum", my_taxonomy), ]
dolicho.clr.inter <- t(dolicho.clr.inter)
dolicho.clr.inter <- as.data.frame(dolicho.clr.inter)
dolicho.clr.inter$SampleID <- rownames(dolicho.clr.inter)
dolicho.clr.inter$SampleID  <- gsub("X", "", dolicho.clr.inter$SampleID)

# CLR-intra Transformation ####

# Subsample all OTUs belonging to Microcystis genus from the original, untransformed df
micro <- my_table[grepl("Microcystis", my_taxonomy), ]
rownames(micro) <- micro$Nodes
micro <- micro[,-c(1)] # remove first column == node IDs
micro <- t(micro)
micro <- as.data.frame(micro)
micro$SampleID <- rownames(micro)
micro$SampleID  <- gsub("X", "", micro$SampleID)
head(micro)
#                5732 5733 5734 5736 5738 6278      SampleID
# X12.07.2006.2b    4    3    0    0    0    0 12.07.2006.2b
# X02.07.2008       0    1    0    0    0    0    02.07.2008
# X12.07.2009.1b   50  301    7    5    1    0 12.07.2009.1b
# X08.08.2009.2b  273   99   47    6    7    2 08.08.2009.2b
# X22.08.2009.1   130   57   10    1    2    0  22.08.2009.1
# X12.09.2006.2b   82  108    8    0    4    0 12.09.2006.2b

# Calculate centred log ratio of each OTU relative to total abundance of its genus ("intra-species") 
micro.no0 <- micro[,1:6] # select columns with OTU data
micro.no0 = micro[ rowSums(micro.no0)!=0, ] # remove rowsums == 0
micro.count.intra <- t(cmultRepl(t(micro.no0[,1:6]), method="CZM", output="counts")) # exclude column with sample ID
micro.prop.rows.intra <- decostand(micro.count.intra,"total",MARGIN=1)
micro.clr.intra <- t(apply(micro.prop.rows.intra, 1, function(x){log(x) - mean(log(x))}))
micro.clr.intra <- as.data.frame(micro.clr.intra)

# Subsample all OTUs belonging to Dolichospermum genus from original, untransformed df
dolicho <- my_table[grepl("Dolichospermum", my_taxonomy), ]
rownames(dolicho) <- dolicho$Nodes
dolicho <- dolicho[,-c(1)]
dolicho <- t(dolicho)
dolicho <- as.data.frame(dolicho)
dolicho$SampleID <- rownames(dolicho)
dolicho$SampleID  <- gsub("X", "", dolicho$SampleID)

# Calculate centred log ratio of each OTU relative to total abundance of its genus ("intra-species") 
dolicho.no0 <- dolicho[,1:25] # select columns with OTU data
dolicho.no0 = dolicho[ rowSums(dolicho.no0)!=0, ] # remove rowsums == 0
dolicho.count.intra <- t(cmultRepl(t(dolicho.no0[,1:25]), method="CZM", output="counts"))
dolicho.prop.rows.intra <- decostand(dolicho.count.intra,"total",MARGIN=1)
dolicho.clr.intra <- t(apply(dolicho.prop.rows.intra, 1, function(x){log(x) - mean(log(x))}))
dolicho.clr.intra <- as.data.frame(dolicho.clr.intra)

# Given that there are many more OTUs in Dolicho (25) relative to Micro (6) with many rares in Dolicho
# Restrict Dolicho to dominants (OTUs present in ≥70% of observations)
dolicho.pa <- decostand(dolicho.no0[,1:25],"pa")
dolicho.70 <- dolicho[,colSums(dolicho.pa)/nrow(dolicho.pa) >= 0.70]
names(dolicho.70)
# [1] "2282" "2424" "5505" "5630" "5631"
# Dominants: 2282, 2424, 5505, 5630, 5631

#-------------------- Merging abund and env data for Dolichospermum ------------------------#

# Merging abun and env data ####

# Merge env and abund df for Dolichospermum to remove NAs...
# ... using clr-inter df
dolicho.clr.inter$SampleID <- rownames(dolicho.clr.inter)
dolicho.clr.inter$SampleID  <- gsub("X", "", dolicho.clr.inter$SampleID)
env_abund.inter <- merge(env,dolicho.clr.inter,by="SampleID") 
env_abund.inter <- env_abund.inter[-c(1:6,11)] # remove columns with unused variables (e.g. Year, Site ID, etc.)
env_abund.inter <- na.omit(env_abund.inter) # remove rows with missing data
env.dolicho.inter <- env_abund.inter[,c("PP","PN","DP","DN","Air_Mean_temperature_t0_t7","Precipitation","Microcystin_ug_L")] # select env vars
abund.dolicho.inter <- env_abund.inter[,10:34] # select response variables
head(env.dolicho.inter)

# ... using clr-intra df
dolicho.clr.intra$SampleID <- rownames(dolicho.clr.intra)
dolicho.clr.intra$SampleID  <- gsub("X", "", dolicho.clr.intra$SampleID)
env_abund.intra <- merge(env,dolicho.clr.intra,by="SampleID")
env_abund.intra <- env_abund.intra[-c(1:6,11)] 
env_abund.intra <- na.omit(env_abund.intra)
env.dolicho.intra <- env_abund.intra[,c("PP","PN","DP","DN","Air_Mean_temperature_t0_t7","Precipitation","Microcystin_ug_L")] 
abund.dolicho.intra <- env_abund.intra[,10:34] 
head(env.dolicho.intra) # identical to env.dolicho.inter

# Covariates need to be stored as a matrix for boral, standardizing each one and using linear 
# and nonlinear function of each:
env.dolicho <- env.dolicho.intra # since inter and intra env are identical
covPP.dolicho <- scale(cbind(env.dolicho[,"PP"],env.dolicho[,"PP"]^2)) 
covPN.dolicho <-  scale(cbind(env.dolicho[,"PN"],env.dolicho[,"PN"]^2)) 
covTemp.dolicho <-  scale(cbind(env.dolicho[,"Air_Mean_temperature_t0_t7"],env.dolicho[,"Air_Mean_temperature_t0_t7"]^2)) 
covDP.dolicho <-  scale(cbind(env.dolicho[,"DP"],env.dolicho[,"DP"]^2)) 
covDN.dolicho <-  scale(cbind(env.dolicho[,"DN"],env.dolicho[,"DN"]^2)) 
covPrecip.dolicho <-  scale(cbind(env.dolicho[,"Precipitation"],env.dolicho[,"Precipitation"]^2)) 
covMC.dolicho <-  scale(cbind(env.dolicho[,"Microcystin_ug_L"],env.dolicho[,"Microcystin_ug_L"]^2)) 

# Lastly, for Dolicho, must extract dominants. This also reduces run time of LVMs:
abund.dolicho.intra <- abund.dolicho.intra[,c("2282", "2424", "5505", "5630", "5631")] 
abund.dolicho.inter <- abund.dolicho.inter[,c("2282", "2424", "5505", "5630", "5631")] 

#-------------------- Merging abund and env data for Microcystis ------------------------#

# Merge env and abund df for Microcystis to remove NAs...
# ... using clr-inter df
micro.clr.inter$SampleID <- rownames(micro.clr.inter)
micro.clr.inter$SampleID  <- gsub("X", "", micro.clr.inter$SampleID)
env_abund.micro.inter <- merge(env,micro.clr.inter,by="SampleID") 
env_abund.micro.inter <- env_abund.micro.inter[-c(1:6,11)] # remove columns with unused variables (e.g. Year, Site ID, etc.)
env_abund.micro.inter <- na.omit(env_abund.micro.inter) # remove rows with missing data
env.micro.inter <- env_abund.micro.inter[,c("PP","PN","DP","DN","Air_Mean_temperature_t0_t7","Precipitation","Microcystin_ug_L")] # select env vars
abund.micro.inter <- env_abund.micro.inter[,10:15] # select response variables
head(env.micro.inter)

# ... using clr-intra df
micro.clr.intra$SampleID <- rownames(micro.clr.intra)
micro.clr.intra$SampleID  <- gsub("X", "", micro.clr.intra$SampleID)
env_abund.micro.intra <- merge(env,micro.clr.intra,by="SampleID") 
env_abund.micro.intra <- env_abund.micro.intra[-c(1:6,11)] # remove columns with unused variables (e.g. Year, Site ID, etc.)
env_abund.micro.intra <- na.omit(env_abund.micro.intra) # remove rows with missing data
env.micro.intra <- env_abund.micro.intra[,c("PP","PN","DP","DN","Air_Mean_temperature_t0_t7","Precipitation","Microcystin_ug_L")] # select env vars
abund.micro.intra <- env_abund.micro.intra[,10:15] # select response variables
head(env.micro.intra)

## Covariates need to be stored as a matrix for boral:
env.micro <- env.micro.intra # since inter and intra env are identical
covPP.micro <- scale(cbind(env.micro[,"PP"],env.micro[,"PP"]^2)) # non sign. 
covPN.micro <- scale(cbind(env.micro[,"PN"],env.micro[,"PN"]^2))  # non sign.
covTemp.micro <- scale(cbind(env.micro[,"Air_Mean_temperature_t0_t7"],env.micro[,"Air_Mean_temperature_t0_t7"]^2)) # non sign.
covDP.micro <- scale(cbind(env.micro[,"DP"],env.micro[,"DP"]^2)) # non sign.
covDN.micro <- scale(cbind(env.micro[,"DN"],env.micro[,"DN"]^2)) # sign. as X or X^2
covPrecip.micro <- scale(cbind(env.micro[,"Precipitation"],env.micro[,"Precipitation"]^2)) # non sign.
covMC.micro <- scale(cbind(env.micro[,"Microcystin_ug_L"],env.micro[,"Microcystin_ug_L"]^2)) # non sign.

#-------------------- We are now ready to run the analyses!! :) ------------------------#


#-------------------- Figure 2A ------------------------#

# Figure 2A ####
# Scatterplots to first explore response of OTU to each env variable (using CLR-Intra as transformation of Y) 

frame1 <- data.frame(abund.dolicho.intra, env.dolicho[,"PN"])
gg1 <- gather(frame1, species, value, -env.dolicho....PN..)
p1 <- ggplot(gg1, aes(y = value, x = env.dolicho....PN..)) +
  geom_smooth(method = "glm",formula = y ~ poly(x,1),
              aes(group = species,colour=species,fill=species),
              size = 1.2) + theme_bw() + theme(legend.position="none")  +
  xlab("PN") + ylab("Abund") + scale_colour_brewer(palette = "Spectral") + scale_fill_brewer(palette = "Spectral") 

frame2 <- data.frame(abund.dolicho.intra, env.dolicho[,"Air_Mean_temperature_t0_t7"])
gg2 <- gather(frame2, species, value, -env.dolicho....Air_Mean_temperature_t0_t7..)
p2 <- ggplot(gg2, aes(y = value, x = env.dolicho....Air_Mean_temperature_t0_t7..)) +
  geom_smooth(method = "glm",formula = y ~ poly(x,1),
              aes(group = species,colour=species),
              size = 0.5,linetype = "dashed") + theme_bw() + theme(legend.position="none") + scale_fill_brewer(palette = "Spectral") + scale_colour_brewer(palette = "Spectral") +
  xlab("Air temperature") + ylab("Abund") 

frame3 <- data.frame(abund.dolicho.intra, env.dolicho[,"PP"])
gg3 <- gather(frame3, species, value, -env.dolicho....PP..)
p3 <- ggplot(gg3, aes(y = value, x = env.dolicho....PP..)) +
  geom_smooth(method = "glm",formula = y ~ poly(x,1),
              aes(group = species,colour=species,fill=species),
              size = 1.2) + theme_bw() + theme(legend.position="none") + scale_colour_brewer(palette = "Spectral") + scale_fill_brewer(palette = "Spectral") +
  xlab("PP") + ylab("Abund")

frame4 <- data.frame(abund.dolicho.intra, env.dolicho[,"DN"])
gg4 <- gather(frame4, species, value, -env.dolicho....DN..)
p4 <- ggplot(gg4, aes(y = value, x = env.dolicho....DN..)) +
  geom_smooth(method = "glm",formula = y ~ poly(x,1),
              aes(group = species,colour=species,fill=species),
              size = 1.2) + theme_bw() + theme(legend.position="none")  + scale_fill_brewer(palette = "Spectral") + scale_colour_brewer(palette = "Spectral") +
  xlab("DN") + ylab("Abund")

frame5 <- data.frame(abund.dolicho.intra, env.dolicho[,"DP"])
gg5 <- gather(frame5, species, value, -env.dolicho....DP..)
p5 <- ggplot(gg5, aes(y = value, x = env.dolicho....DP..)) +
  geom_smooth(method = "glm",formula = y ~ poly(x,1),
              aes(group = species,colour=species),
              size = 0.5,linetype="dashed") + theme_bw() + theme(legend.position="none") + scale_fill_brewer(palette = "Spectral") + scale_colour_brewer(palette = "Spectral") +
  xlab("DP") + ylab("Abund")

frame6 <- data.frame(abund.dolicho.intra, env.dolicho[,"Precipitation"])
gg6 <- gather(frame6, species, value, -env.dolicho....Precipitation..)
p6 <- ggplot(gg6, aes(y = value, x = env.dolicho....Precipitation..)) +
  geom_smooth(method = "glm",formula = y ~ poly(x,1),
              aes(group = species,colour=species,fill=species),
              size = 1.2) + theme_bw() + theme(legend.position="none")  + scale_fill_brewer(palette = "Spectral") + scale_colour_brewer(palette = "Spectral") +
  xlab("Precipitation") + ylab("Abund")

frame7 <- data.frame(abund.dolicho.intra, env.dolicho[,"Microcystin_ug_L"])
gg7 <- gather(frame7, species, value, -env.dolicho....Microcystin_ug_L..)
p7 <- ggplot(gg7, aes(y = value, x = env.dolicho....Microcystin_ug_L..)) +
  geom_smooth(method = "glm",formula = y ~ poly(x,1),
              aes(group = species,colour=species),
              size = 0.5, linetype="dashed") + theme_bw() + theme(legend.position="none") + 
  scale_colour_brewer(palette = "Spectral") +
  xlab("Microcystin") + ylab("Abund") 

# Test sigificance of linear and nonlinear model 
# for each node (columns i=1 to i=5) and for each environmental variable (frame 1 to 7)

# Select linear vs nonlinear model using AIC, for example:
i=1 # node 2282
mod.linear <- lm(frame3[,i] ~ poly(frame3[,6],degree=1)); summary(mod.linear) # and PP as env var
mod.nonlinear <- lm(frame3[,i] ~ poly(frame3[,6],degree=2)); summary(mod.nonlinear)
aictab(list("fm1"= mod.linear,"fm2"=mod.nonlinear))
# If delta AICc < 4, select more parsimonous model

quartz()
grid.arrange(p3, p1, p5, p4, p6, p2, p7, ncol = 2)

#-------------------- Figure 2B ------------------------#

# Figure 2B ####
frame1 <- data.frame(abund.micro.intra, env.micro[,"PN"])
gg1 <- gather(frame1, species, value, -env.micro....PN..)
p1 <- ggplot(gg1, aes(y = value, x = env.micro....PN..)) +
  geom_smooth(method = "glm",formula = y ~ poly(x,2),
              aes(group = species,colour=species,fill=species),
              size = 1.2) + theme_bw() + theme(legend.position="none") + scale_colour_brewer(palette = "Spectral") + scale_fill_brewer(palette = "Spectral") +
  xlab("TN") + ylab("Abund")

frame2 <- data.frame(abund.micro.intra, env.micro[,"Air_Mean_temperature_t0_t7"])
gg2 <- gather(frame2, species, value, -env.micro....Air_Mean_temperature_t0_t7..)
p2 <- ggplot(gg2, aes(y = value, x = env.micro....Air_Mean_temperature_t0_t7..)) +
  geom_smooth(method = "glm",formula = y ~ poly(x,1),
              aes(group = species,colour=species,fill=species),
              size = 1.2) + theme_bw() + theme(legend.position="none") + scale_colour_brewer(palette = "Spectral") + scale_fill_brewer(palette = "Spectral") +
  xlab("Air temperature") + ylab("Abund") 

frame3 <- data.frame(abund.micro.intra, env.micro[,"PP"])
gg3 <- gather(frame3, species, value, -env.micro....PP..)
p3 <- ggplot(gg3, aes(y = value, x = env.micro....PP..)) +
  geom_smooth(method = "glm",formula = y ~ poly(x,1),
              aes(group = species,colour=species,fill=species),
              size = 1.2) + theme_bw() + theme(legend.position="none") + scale_colour_brewer(palette = "Spectral") + scale_fill_brewer(palette = "Spectral") +
  xlab("PP") + ylab("Abund")

frame4 <- data.frame(abund.micro.intra, env.micro[,"DN"])
gg4 <- gather(frame4, species, value, -env.micro....DN..)
p4 <- ggplot(gg4, aes(y = value, x =  env.micro....DN..)) +
  geom_smooth(method = "glm",formula = y ~ poly(x,1),
              aes(group = species,colour=species,fill=species),
              size = 1.2) + theme_bw() + theme(legend.position="none") + scale_colour_brewer(palette = "Spectral") + scale_fill_brewer(palette = "Spectral") +
  xlab("DN") + ylab("Abund")

frame5 <- data.frame(abund.micro.intra, env.micro[,"DP"])
gg5 <- gather(frame5, species, value, -env.micro....DP..)
p5 <- ggplot(gg5, aes(y = value, x = env.micro....DP..)) +
  geom_smooth(method = "glm",formula = y ~ poly(x,1),
              aes(group = species,colour=species,fill=species),
              size = 1.2) + theme_bw() + theme(legend.position="none") + scale_colour_brewer(palette = "Spectral") + scale_fill_brewer(palette = "Spectral") +
  xlab("DP") + ylab("Abund")

frame6 <- data.frame(abund.micro.intra, env.micro[,"Precipitation"])
gg6 <- gather(frame6, species, value, -env.micro....Precipitation..)
p6 <- ggplot(gg6, aes(y = value, x = env.micro....Precipitation..)) +
  geom_smooth(method = "glm",formula = y ~ poly(x,2),
              aes(group = species,colour=species),
              size = 0.5,linetype="dashed") + theme_bw() + theme(legend.position="none") + scale_colour_brewer(palette = "Spectral") +
  xlab("Precipitation") + ylab("Abund")

frame7 <- data.frame(abund.micro.intra, env.micro[,"Microcystin_ug_L"])
gg7 <- gather(frame7, species, value, -env.micro....Microcystin_ug_L..)
p7 <- ggplot(gg7, aes(y = value, x = env.micro....Microcystin_ug_L..)) +
  geom_smooth(method = "glm",formula = y ~ poly(x,1),
              aes(group = species,colour=species,fill=species),
              size = 1.2) + theme_bw() + theme(legend.position=c(0.85,0.88)) + scale_colour_brewer(palette = "Spectral") + scale_fill_brewer(palette = "Spectral") +
  xlab("Microcystin") + ylab("Abund")

quartz()
grid.arrange(p3, p1, p5, p4, p6, p2,ncol = 2)

#-------------------- Figure 4 ------------------------#

# Figure 4 ####
# Relationship between coresponse (LVM fitted responses) and taxanomic distance 

# Load pairwise distance data
setwd("~/Documents/Postdoc/Tromas et al. (in prep)/Data")
dis_vals <- read.csv("dolicho_pairwise.csv")
dis_vals <- dis_vals[order(dis_vals$Species.1,dis_vals$Species.2),]
dis_vals$ID <- paste(dis_vals$Species.1,dis_vals$Species.2,sep='_') # create ID variable for merging with LVM output
dis_vals$ID2 <- paste(dis_vals$Species.1,dis_vals$Species.2,sep='_') # create ID variable for merging with LVM output

# Select clr-intra (dolicho MEDs found 70% of observations)
abund.70.clr <- abund.dolicho.intra 
# abund.70.clr <- abund.dolicho.inter # or select clr-inter

# PP
fit.lvm.PP.70 <- boral(y = abund.70.clr, X = covPP.dolicho, family = "normal", save.model = TRUE, prior.control = list(type = c("cauchy","cauchy","cauchy","halfcauchy"), hypparams = c(10,10,10,10)))
fit.lvm <- fit.lvm.PP.70

## After fitting the LVMs, to visualize patterns of co-occurrence arising from the different
## environmental factors, calculate calculate for any two species the correlation between their 
# fitted values xB - resulting matrix represents the correlation between species that can be 
# attributed to shared/ diverging environmental response.
env.cors <- get.enviro.cor(fit.lvm) # the correlation matrix due to similarities in the response 

# Extract correlations
upperTriangle <- upper.tri(env.cors$cor, diag=F) # turn into a upper triangle
correlations.upperTriangle <- env.cors$cor # take a copy of the original cor-mat
correlations.upperTriangle[!upperTriangle] <- NA # set everything not in upper triangle o NA
correlations_melted <- na.omit(melt(correlations.upperTriangle, value.name ="correlationCoef")) # use melt to reshape the matrix into triplets, na.omit to get rid of the NA rows
colnames(correlations_melted) <- c("X1", "X2", "correlation")

# Extract significance
upperTriangle <- upper.tri(env.cors$sig.cor, diag=F)
correlations.upperTriangle <- env.cors$sig.cor # take a copy of the original cor-mat
correlations.upperTriangle[!upperTriangle] <- NA # set everything not in upper triangle o NA
correlations_melted_p <- na.omit(melt(correlations.upperTriangle, value.name ="correlationSign")) # use melt to reshape the matrix into triplets, na.omit to get rid of the NA rows
colnames(correlations_melted_p) <- c("X1", "X2", "p.value"); correlations_melted_p <- correlations_melted_p[,3]
correlations_melted <- cbind(correlations_melted,correlations_melted_p)

# Merge datasets
corr_70 <- correlations_melted
corr_70 <- corr_70[order(corr_70$X1,corr_70$X2),]
corr_70$ID <- paste(corr_70$X1,corr_70$X2,sep='_')
corr_70$ID2 <- paste(corr_70$X2,corr_70$X1,sep='_')
dis_cor_70_1 <- merge(dis_vals,corr_70,by="ID"); dis_cor_70_1 <- dis_cor_70_1[,c(2,3,4,8,9)]
dis_cor_70_2 <- merge(dis_vals,corr_70,by="ID2"); dis_cor_70_2 <- dis_cor_70_2[,c(2,3,4,8,9)]
dis_cor_70 <- rbind(dis_cor_70_1,dis_cor_70_2)
dis_cor_70_neg <- dis_cor_70[dis_cor_70$correlation < 0,]
dis_cor_70_pos <- dis_cor_70[dis_cor_70$correlation >= 0,]
dis_cor_70_neg_PP <- dis_cor_70_neg
dis_cor_70_pos_PP <- dis_cor_70_pos
  
# PN
fit.lvm.NP.70 <- boral(y = abund.70.clr, X = covPN.dolicho, family = "normal", save.model = TRUE, prior.control = list(type = c("cauchy","cauchy","cauchy","halfcauchy"), hypparams = c(10,10,10,10)))
fit.lvm <- fit.lvm.NP.70
env.cors <- get.enviro.cor(fit.lvm) # the correlation matrix due to similarities in the response 
upperTriangle <- upper.tri(env.cors$cor, diag=F) #turn into a upper triangle
correlations.upperTriangle <- env.cors$cor #take a copy of the original cor-mat
correlations.upperTriangle[!upperTriangle] <- NA #set everything not in upper triangle o NA
correlations_melted <- na.omit(melt(correlations.upperTriangle, value.name ="correlationCoef")) #use melt to reshape the matrix into triplets, na.omit to get rid of the NA rows
colnames(correlations_melted) <- c("X1", "X2", "correlation")

upperTriangle <- upper.tri(env.cors$sig.cor, diag=F)
correlations.upperTriangle <- env.cors$sig.cor #take a copy of the original cor-mat
correlations.upperTriangle[!upperTriangle] <- NA #set everything not in upper triangle o NA
correlations_melted_p <- na.omit(melt(correlations.upperTriangle, value.name ="correlationSign")) #use melt to reshape the matrix into triplets, na.omit to get rid of the NA rows
colnames(correlations_melted_p) <- c("X1", "X2", "p.value"); correlations_melted_p <- correlations_melted_p[,3]
correlations_melted <- cbind(correlations_melted,correlations_melted_p)

corr_70 <- correlations_melted
corr_70$ID <- paste(corr_70$X1,corr_70$X2,sep='_')
corr_70$ID2 <- paste(corr_70$X2,corr_70$X1,sep='_')
dis_cor_70_1 <- merge(dis_vals,corr_70,by="ID"); dis_cor_70_1 <- dis_cor_70_1[,c(2,3,4,8,9)]
dis_cor_70_2 <- merge(dis_vals,corr_70,by="ID2"); dis_cor_70_2 <- dis_cor_70_2[,c(2,3,4,8,9)]
dis_cor_70 <- rbind(dis_cor_70_1,dis_cor_70_2)
dis_cor_70_neg <- dis_cor_70[dis_cor_70$correlation < 0,]
dis_cor_70_pos <- dis_cor_70[dis_cor_70$correlation >= 0,]
dis_cor_70_neg_PN <- dis_cor_70_neg
dis_cor_70_pos_PN <- dis_cor_70_pos
 
# DP
fit.lvm.DP.70 <- boral(y = abund.70.clr, X = covDP.dolicho, family = "normal", save.model = TRUE, prior.control = list(type = c("cauchy","cauchy","cauchy","halfcauchy"), hypparams = c(10,10,10,10)))
fit.lvm <- fit.lvm.DP.70
env.cors <- get.enviro.cor(fit.lvm) # the correlation matrix due to similarities in the response 
upperTriangle <- upper.tri(env.cors$cor, diag=F) #turn into a upper triangle
correlations.upperTriangle <- env.cors$cor #take a copy of the original cor-mat
correlations.upperTriangle[!upperTriangle] <- NA #set everything not in upper triangle o NA
correlations_melted <- na.omit(melt(correlations.upperTriangle, value.name ="correlationCoef")) #use melt to reshape the matrix into triplets, na.omit to get rid of the NA rows
colnames(correlations_melted) <- c("X1", "X2", "correlation")

upperTriangle <- upper.tri(env.cors$sig.cor, diag=F)
correlations.upperTriangle <- env.cors$sig.cor #take a copy of the original cor-mat
correlations.upperTriangle[!upperTriangle] <- NA #set everything not in upper triangle o NA
correlations_melted_p <- na.omit(melt(correlations.upperTriangle, value.name ="correlationSign")) #use melt to reshape the matrix into triplets, na.omit to get rid of the NA rows
colnames(correlations_melted_p) <- c("X1", "X2", "p.value"); correlations_melted_p <- correlations_melted_p[,3]
correlations_melted <- cbind(correlations_melted,correlations_melted_p)

corr_70 <- correlations_melted
corr_70$ID <- paste(corr_70$X1,corr_70$X2,sep='_')
corr_70$ID2 <- paste(corr_70$X2,corr_70$X1,sep='_')
dis_cor_70_1 <- merge(dis_vals,corr_70,by="ID"); dis_cor_70_1 <- dis_cor_70_1[,c(2,3,4,8,9)]
dis_cor_70_2 <- merge(dis_vals,corr_70,by="ID2"); dis_cor_70_2 <- dis_cor_70_2[,c(2,3,4,8,9)]
dis_cor_70 <- rbind(dis_cor_70_1,dis_cor_70_2)
dis_cor_70_neg <- dis_cor_70[dis_cor_70$correlation < 0,]
dis_cor_70_pos <- dis_cor_70[dis_cor_70$correlation >= 0,]
dis_cor_70_neg_DP <- dis_cor_70_neg
dis_cor_70_pos_DP <- dis_cor_70_pos
  
# DN
fit.lvm.DN.70 <- boral(y = abund.70.clr, X = covDN.dolicho, family = "normal", save.model = TRUE, prior.control = list(type = c("cauchy","cauchy","cauchy","halfcauchy"), hypparams = c(10,10,10,10)))
fit.lvm <- fit.lvm.DN.70
env.cors <- get.enviro.cor(fit.lvm) # the correlation matrix due to similarities in the response 
upperTriangle <- upper.tri(env.cors$cor, diag=F) #turn into a upper triangle
correlations.upperTriangle <- env.cors$cor #take a copy of the original cor-mat
correlations.upperTriangle[!upperTriangle] <- NA #set everything not in upper triangle o NA
correlations_melted <- na.omit(melt(correlations.upperTriangle, value.name ="correlationCoef")) #use melt to reshape the matrix into triplets, na.omit to get rid of the NA rows
colnames(correlations_melted) <- c("X1", "X2", "correlation")

upperTriangle <- upper.tri(env.cors$sig.cor, diag=F)
correlations.upperTriangle <- env.cors$sig.cor #take a copy of the original cor-mat
correlations.upperTriangle[!upperTriangle] <- NA #set everything not in upper triangle o NA
correlations_melted_p <- na.omit(melt(correlations.upperTriangle, value.name ="correlationSign")) #use melt to reshape the matrix into triplets, na.omit to get rid of the NA rows
colnames(correlations_melted_p) <- c("X1", "X2", "p.value"); correlations_melted_p <- correlations_melted_p[,3]
correlations_melted <- cbind(correlations_melted,correlations_melted_p)

corr_70 <- correlations_melted
corr_70$ID <- paste(corr_70$X1,corr_70$X2,sep='_')
corr_70$ID2 <- paste(corr_70$X2,corr_70$X1,sep='_')
dis_cor_70_1 <- merge(dis_vals,corr_70,by="ID"); dis_cor_70_1 <- dis_cor_70_1[,c(2,3,4,8,9)]
dis_cor_70_2 <- merge(dis_vals,corr_70,by="ID2"); dis_cor_70_2 <- dis_cor_70_2[,c(2,3,4,8,9)]
dis_cor_70 <- rbind(dis_cor_70_1,dis_cor_70_2)
dis_cor_70_neg <- dis_cor_70[dis_cor_70$correlation < 0,]
dis_cor_70_pos <- dis_cor_70[dis_cor_70$correlation >= 0,]
dis_cor_70_neg_DN <- dis_cor_70_neg
dis_cor_70_pos_DN <- dis_cor_70_pos
  
# Precip
fit.lvm.Precip.70 <- boral(y = abund.70.clr, X = covPrecip.dolicho, family = "normal", save.model = TRUE, prior.control = list(type = c("cauchy","cauchy","cauchy","halfcauchy"), hypparams = c(10,10,10,10)))
fit.lvm <- fit.lvm.Precip.70
env.cors <- get.enviro.cor(fit.lvm) # the correlation matrix due to similarities in the response 
upperTriangle <- upper.tri(env.cors$cor, diag=F) #turn into a upper triangle
correlations.upperTriangle <- env.cors$cor #take a copy of the original cor-mat
correlations.upperTriangle[!upperTriangle] <- NA #set everything not in upper triangle o NA
correlations_melted <- na.omit(melt(correlations.upperTriangle, value.name ="correlationCoef")) #use melt to reshape the matrix into triplets, na.omit to get rid of the NA rows
colnames(correlations_melted) <- c("X1", "X2", "correlation")

upperTriangle <- upper.tri(env.cors$sig.cor, diag=F)
correlations.upperTriangle <- env.cors$sig.cor #take a copy of the original cor-mat
correlations.upperTriangle[!upperTriangle] <- NA #set everything not in upper triangle o NA
correlations_melted_p <- na.omit(melt(correlations.upperTriangle, value.name ="correlationSign")) #use melt to reshape the matrix into triplets, na.omit to get rid of the NA rows
colnames(correlations_melted_p) <- c("X1", "X2", "p.value"); correlations_melted_p <- correlations_melted_p[,3]
correlations_melted <- cbind(correlations_melted,correlations_melted_p)

corr_70 <- correlations_melted
corr_70$ID <- paste(corr_70$X1,corr_70$X2,sep='_')
corr_70$ID2 <- paste(corr_70$X2,corr_70$X1,sep='_')
dis_cor_70_1 <- merge(dis_vals,corr_70,by="ID"); dis_cor_70_1 <- dis_cor_70_1[,c(2,3,4,8,9)]
dis_cor_70_2 <- merge(dis_vals,corr_70,by="ID2"); dis_cor_70_2 <- dis_cor_70_2[,c(2,3,4,8,9)]
dis_cor_70 <- rbind(dis_cor_70_1,dis_cor_70_2)
dis_cor_70_neg <- dis_cor_70[dis_cor_70$correlation < 0,]
dis_cor_70_pos <- dis_cor_70[dis_cor_70$correlation >= 0,]
dis_cor_70_neg_Precip <- dis_cor_70_neg
dis_cor_70_pos_Precip <- dis_cor_70_pos
  
# Temp
fit.lvm.Temp.70 <- boral(y = abund.70.clr, X = covTemp.dolicho, family = "normal", save.model = TRUE, prior.control = list(type = c("cauchy","cauchy","cauchy","halfcauchy"), hypparams = c(10,10,10,10)))
fit.lvm <- fit.lvm.Temp.70
env.cors <- get.enviro.cor(fit.lvm) # the correlation matrix due to similarities in the response 
upperTriangle <- upper.tri(env.cors$cor, diag=F) #turn into a upper triangle
correlations.upperTriangle <- env.cors$cor #take a copy of the original cor-mat
correlations.upperTriangle[!upperTriangle] <- NA #set everything not in upper triangle o NA
correlations_melted <- na.omit(melt(correlations.upperTriangle, value.name ="correlationCoef")) #use melt to reshape the matrix into triplets, na.omit to get rid of the NA rows
colnames(correlations_melted) <- c("X1", "X2", "correlation")

upperTriangle <- upper.tri(env.cors$sig.cor, diag=F)
correlations.upperTriangle <- env.cors$sig.cor #take a copy of the original cor-mat
correlations.upperTriangle[!upperTriangle] <- NA #set everything not in upper triangle o NA
correlations_melted_p <- na.omit(melt(correlations.upperTriangle, value.name ="correlationSign")) #use melt to reshape the matrix into triplets, na.omit to get rid of the NA rows
colnames(correlations_melted_p) <- c("X1", "X2", "p.value"); correlations_melted_p <- correlations_melted_p[,3]
correlations_melted <- cbind(correlations_melted,correlations_melted_p)

corr_70 <- correlations_melted
corr_70$ID <- paste(corr_70$X1,corr_70$X2,sep='_')
corr_70$ID2 <- paste(corr_70$X2,corr_70$X1,sep='_')
dis_cor_70_1 <- merge(dis_vals,corr_70,by="ID"); dis_cor_70_1 <- dis_cor_70_1[,c(2,3,4,8,9)]
dis_cor_70_2 <- merge(dis_vals,corr_70,by="ID2"); dis_cor_70_2 <- dis_cor_70_2[,c(2,3,4,8,9)]
dis_cor_70 <- rbind(dis_cor_70_1,dis_cor_70_2)
dis_cor_70_neg <- dis_cor_70[dis_cor_70$correlation < 0,]
dis_cor_70_pos <- dis_cor_70[dis_cor_70$correlation >= 0,]
dis_cor_70_neg_Temp <- dis_cor_70_neg
dis_cor_70_pos_Temp <- dis_cor_70_pos

# MC
fit.lvm.MC.70 <- boral(y = abund.70.clr, X = covMC.dolicho, family = "normal", save.model = TRUE, prior.control = list(type = c("cauchy","cauchy","cauchy","halfcauchy"), hypparams = c(10,10,10,10)))
fit.lvm <- fit.lvm.MC.70
env.cors <- get.enviro.cor(fit.lvm) # the correlation matrix due to similarities in the response 
upperTriangle <- upper.tri(env.cors$cor, diag=F) #turn into a upper triangle
correlations.upperTriangle <- env.cors$cor #take a copy of the original cor-mat
correlations.upperTriangle[!upperTriangle] <- NA #set everything not in upper triangle o NA
correlations_melted <- na.omit(melt(correlations.upperTriangle, value.name ="correlationCoef")) #use melt to reshape the matrix into triplets, na.omit to get rid of the NA rows
colnames(correlations_melted) <- c("X1", "X2", "correlation")

upperTriangle <- upper.tri(env.cors$sig.cor, diag=F)
correlations.upperTriangle <- env.cors$sig.cor #take a copy of the original cor-mat
correlations.upperTriangle[!upperTriangle] <- NA #set everything not in upper triangle o NA
correlations_melted_p <- na.omit(melt(correlations.upperTriangle, value.name ="correlationSign")) #use melt to reshape the matrix into triplets, na.omit to get rid of the NA rows
colnames(correlations_melted_p) <- c("X1", "X2", "p.value"); correlations_melted_p <- correlations_melted_p[,3]
correlations_melted <- cbind(correlations_melted,correlations_melted_p)

corr_70 <- correlations_melted
corr_70$ID <- paste(corr_70$X1,corr_70$X2,sep='_')
corr_70$ID2 <- paste(corr_70$X2,corr_70$X1,sep='_')
dis_cor_70_1 <- merge(dis_vals,corr_70,by="ID"); dis_cor_70_1 <- dis_cor_70_1[,c(2,3,4,8,9)]
dis_cor_70_2 <- merge(dis_vals,corr_70,by="ID2"); dis_cor_70_2 <- dis_cor_70_2[,c(2,3,4,8,9)]
dis_cor_70 <- rbind(dis_cor_70_1,dis_cor_70_2)
dis_cor_70_neg <- dis_cor_70[dis_cor_70$correlation < 0,]
dis_cor_70_pos <- dis_cor_70[dis_cor_70$correlation >= 0,]
dis_cor_70_neg_MC <- dis_cor_70_neg
dis_cor_70_pos_MC <- dis_cor_70_pos

# Plotting it all: LVM correlations vs. Taxanomic Distance
dis_cor_70_PP <- rbind(dis_cor_70_neg_PP,dis_cor_70_pos_PP)
dis_cor_70_PN <- rbind(dis_cor_70_neg_PN,dis_cor_70_pos_PN)
dis_cor_70_DP <- rbind(dis_cor_70_neg_DP,dis_cor_70_pos_DP)
dis_cor_70_DN <- rbind(dis_cor_70_neg_DN,dis_cor_70_pos_DN)
dis_cor_70_Precip <- rbind(dis_cor_70_neg_Precip,dis_cor_70_pos_Precip)
dis_cor_70_Temp <- rbind(dis_cor_70_neg_Temp,dis_cor_70_pos_Temp)
dis_cor_70_MC <- rbind(dis_cor_70_neg_MC,dis_cor_70_pos_MC)

dis_cor.dolicho <- rbind(dis_cor_70_PP,dis_cor_70_PN,dis_cor_70_DP,dis_cor_70_DN,
                 dis_cor_70_Precip,dis_cor_70_Temp,dis_cor_70_MC)
dis_cor.dolicho$dominance <- c(rep("PP",nrow(dis_cor_70_PP)),rep("PN",nrow(dis_cor_70_PN)),
                       rep("DP",nrow(dis_cor_70_DP)),rep("DN",nrow(dis_cor_70_DN)),
                       rep("Precip",nrow(dis_cor_70_Precip)),rep("Temp",nrow(dis_cor_70_Temp)),
                       rep("MC",nrow(dis_cor_70_MC)))

dis_cor.dolicho$coresp <- dis_cor.dolicho$correlation
dis_cor.dolicho[dis_cor.dolicho$coresp > 0,]$coresp <- 2
dis_cor.dolicho[dis_cor.dolicho$coresp < 0,]$coresp <- 1
dis_cor.dolicho$coresp <- as.factor(dis_cor.dolicho$coresp)
dis_cor.dolicho$dist <- as.factor(dis_cor.dolicho$Dist)

# Test best model for each env var. Exemple here for PP:
mod.deg1 <- lm(dis_cor.dolicho[dis_cor.dolicho$dominance=="PP",]$correlation ~ poly(dis_cor.dolicho[dis_cor.dolicho$dominance=="PP",]$Dist,degree=1)); summary(mod.deg1)
mod.deg2 <- lm(dis_cor.dolicho[dis_cor.dolicho$dominance=="PP",]$correlation ~ poly(dis_cor.dolicho[dis_cor.dolicho$dominance=="PP",]$Dist,degree=2)); summary(mod.deg2)
mod.deg3 <- lm(dis_cor.dolicho[dis_cor.dolicho$dominance=="PP",]$correlation ~ poly(dis_cor.dolicho[dis_cor.dolicho$dominance=="PP",]$Dist,degree=3)); summary(mod.deg3)
mod.deg4 <- lm(dis_cor.dolicho[dis_cor.dolicho$dominance=="PP",]$correlation ~ poly(dis_cor.dolicho[dis_cor.dolicho$dominance=="PP",]$Dist,degree=4)); summary(mod.deg4)
aictab(list("fm1"= mod.deg1,"fm2"=mod.deg2,"fm3"=mod.deg3,"fm4"=mod.deg4))
anova(mod.deg1,mod.deg3)
# If delta AICc < 4, select more parsimonous model, but check p-value of covariate

Fig4 <- ggplot(dis_cor.dolicho,aes(y=correlation,x=Dist,col=dominance)) + geom_smooth(aes(fill=dominance),method="glm",formula = y~poly(x,degree=3),se=F,alpha=0.05) + scale_colour_brewer(palette = "Spectral") + scale_fill_brewer(palette = "Spectral") +
  ylab('Bivariate correlation of fitted response \n (centered-log ratio intra-genus rel. abund.)') + xlab('Bivariate genetic distance') + theme_bw()  + 
  geom_point(aes(col=dominance),size=3,alpha=0.9) + facet_wrap(~dominance)

# Examine significant coresponses only
dis_cor_sig.dolicho <- dis_cor.dolicho[dis_cor.dolicho$correlations_melted_p != 0,]

Fig4b <- ggplot(dis_cor_sig.dolicho,aes(dominance)) + 
  scale_colour_brewer(palette = "Spectral") + scale_fill_brewer(palette = "Spectral") +
  ylab('Frequency of signif bivariate correlations \n among LVM fitted responses') + 
  xlab('Abiotic driver') + theme_bw()  + 
  geom_bar(aes(fill=dominance))

Fig4c <- ggplot(dis_cor_sig.dolicho,aes(dist)) + 
  scale_colour_brewer(palette = "Spectral") + scale_fill_brewer(palette = "Spectral") +
  ylab('Frequency of signif bivariate correlations \n among LVM fitted responses') + 
  xlab('Distance') + theme_bw() + theme(axis.text.x = element_text(angle = 45, hjust = 1)) + 
  geom_bar(aes(fill=coresp)) + facet_wrap(~dominance,ncol=3)

quartz()
Fig4

#-------------------- Figure S6 ------------------------#

# Figure S8 ####
# Load pairwise distance data 
dis_vals <- read.csv("Microcystis_pairwise_distance.csv")
dis_vals$ID <- paste(dis_vals$Species1,dis_vals$Species2,sep='_')
dis_vals$ID2 <- paste(dis_vals$Species1,dis_vals$Species2,sep='_')

# Use clr-intra data
abund.all.clr <- abund.micro.intra

# PP
fit.lvm.PP.all <- boral(y = abund.all.clr, X = covPP.micro, family = "normal", save.model = TRUE, prior.control = list(type = c("cauchy","cauchy","cauchy","halfcauchy"), hypparams = c(10,10,10,10)))
fit.lvm <- fit.lvm.PP.all
env.cors <- get.enviro.cor(fit.lvm) # the correlation matrix due to similarities in the response 
upperTriangle <- upper.tri(env.cors$cor, diag=F) #turn into a upper triangle
correlations.upperTriangle <- env.cors$cor #take a copy of the original cor-mat
correlations.upperTriangle[!upperTriangle] <- NA #set everything not in upper triangle o NA
correlations_melted <- na.omit(melt(correlations.upperTriangle, value.name ="correlationCoef")) #use melt to reshape the matrix into triplets, na.omit to get rid of the NA rows
colnames(correlations_melted) <- c("X1", "X2", "correlation")

upperTriangle <- upper.tri(env.cors$sig.cor, diag=F)
correlations.upperTriangle <- env.cors$sig.cor #take a copy of the original cor-mat
correlations.upperTriangle[!upperTriangle] <- NA #set everything not in upper triangle o NA
correlations_melted_p <- na.omit(melt(correlations.upperTriangle, value.name ="correlationSign")) #use melt to reshape the matrix into triplets, na.omit to get rid of the NA rows
colnames(correlations_melted_p) <- c("X1", "X2", "p.value"); correlations_melted_p <- correlations_melted_p[,3]
correlations_melted <- cbind(correlations_melted,correlations_melted_p)

corr_all <- correlations_melted
corr_all$ID <- paste(corr_all$X1,corr_all$X2,sep='_')
dis_cor_all <- merge(dis_vals,corr_all,by="ID")
dis_cor_all_neg <- dis_cor_all[dis_cor_all$correlation < 0,]
dis_cor_all_pos <- dis_cor_all[dis_cor_all$correlation >= 0,]
dis_cor_all_neg_PP <- dis_cor_all_neg
dis_cor_all_pos_PP <- dis_cor_all_pos

# PN
fit.lvm.PN.all <- boral(y = abund.all.clr, X = covPN.micro, family = "normal", save.model = TRUE, prior.control = list(type = c("cauchy","cauchy","cauchy","halfcauchy"), hypparams = c(10,10,10,10)))
fit.lvm <- fit.lvm.PN.all
env.cors <- get.enviro.cor(fit.lvm) # the correlation matrix due to similarities in the response 
upperTriangle <- upper.tri(env.cors$cor, diag=F) #turn into a upper triangle
correlations.upperTriangle <- env.cors$cor #take a copy of the original cor-mat
correlations.upperTriangle[!upperTriangle] <- NA #set everything not in upper triangle o NA
correlations_melted <- na.omit(melt(correlations.upperTriangle, value.name ="correlationCoef")) #use melt to reshape the matrix into triplets, na.omit to get rid of the NA rows
colnames(correlations_melted) <- c("X1", "X2", "correlation")

upperTriangle <- upper.tri(env.cors$sig.cor, diag=F)
correlations.upperTriangle <- env.cors$sig.cor #take a copy of the original cor-mat
correlations.upperTriangle[!upperTriangle] <- NA #set everything not in upper triangle o NA
correlations_melted_p <- na.omit(melt(correlations.upperTriangle, value.name ="correlationSign")) #use melt to reshape the matrix into triplets, na.omit to get rid of the NA rows
colnames(correlations_melted_p) <- c("X1", "X2", "p.value"); correlations_melted_p <- correlations_melted_p[,3]
correlations_melted <- cbind(correlations_melted,correlations_melted_p)

corr_all <- correlations_melted
corr_all$ID <- paste(corr_all$X1,corr_all$X2,sep='_')
dis_cor_all <- merge(dis_vals,corr_all,by="ID")
dis_cor_all_neg <- dis_cor_all[dis_cor_all$correlation < 0,]
dis_cor_all_pos <- dis_cor_all[dis_cor_all$correlation >= 0,]
dis_cor_all_neg_PN <- dis_cor_all_neg
dis_cor_all_pos_PN <- dis_cor_all_pos

# DP
fit.lvm.DP.all <- boral(y = abund.all.clr, X = covDP.micro, family = "normal", save.model = TRUE, prior.control = list(type = c("cauchy","cauchy","cauchy","halfcauchy"), hypparams = c(10,10,10,10)))
fit.lvm <- fit.lvm.DP.all
env.cors <- get.enviro.cor(fit.lvm) # the correlation matrix due to similarities in the response 
upperTriangle <- upper.tri(env.cors$cor, diag=F) #turn into a upper triangle
correlations.upperTriangle <- env.cors$cor #take a copy of the original cor-mat
correlations.upperTriangle[!upperTriangle] <- NA #set everything not in upper triangle o NA
correlations_melted <- na.omit(melt(correlations.upperTriangle, value.name ="correlationCoef")) #use melt to reshape the matrix into triplets, na.omit to get rid of the NA rows
colnames(correlations_melted) <- c("X1", "X2", "correlation")

upperTriangle <- upper.tri(env.cors$sig.cor, diag=F)
correlations.upperTriangle <- env.cors$sig.cor #take a copy of the original cor-mat
correlations.upperTriangle[!upperTriangle] <- NA #set everything not in upper triangle o NA
correlations_melted_p <- na.omit(melt(correlations.upperTriangle, value.name ="correlationSign")) #use melt to reshape the matrix into triplets, na.omit to get rid of the NA rows
colnames(correlations_melted_p) <- c("X1", "X2", "p.value"); correlations_melted_p <- correlations_melted_p[,3]
correlations_melted <- cbind(correlations_melted,correlations_melted_p)

corr_all <- correlations_melted
corr_all$ID <- paste(corr_all$X1,corr_all$X2,sep='_')
dis_cor_all <- merge(dis_vals,corr_all,by="ID")
dis_cor_all_neg <- dis_cor_all[dis_cor_all$correlation < 0,]
dis_cor_all_pos <- dis_cor_all[dis_cor_all$correlation >= 0,]
dis_cor_all_neg_DP <- dis_cor_all_neg
dis_cor_all_pos_DP <- dis_cor_all_pos

# DN
fit.lvm.DN.all <- boral(y = abund.all.clr, X = covDN.micro, family = "normal", save.model = TRUE, prior.control = list(type = c("cauchy","cauchy","cauchy","halfcauchy"), hypparams = c(10,10,10,10)))
fit.lvm <- fit.lvm.DN.all
env.cors <- get.enviro.cor(fit.lvm) # the correlation matrix due to similarities in the response 
upperTriangle <- upper.tri(env.cors$cor, diag=F) #turn into a upper triangle
correlations.upperTriangle <- env.cors$cor #take a copy of the original cor-mat
correlations.upperTriangle[!upperTriangle] <- NA #set everything not in upper triangle o NA
correlations_melted <- na.omit(melt(correlations.upperTriangle, value.name ="correlationCoef")) #use melt to reshape the matrix into triplets, na.omit to get rid of the NA rows
colnames(correlations_melted) <- c("X1", "X2", "correlation")

upperTriangle <- upper.tri(env.cors$sig.cor, diag=F)
correlations.upperTriangle <- env.cors$sig.cor #take a copy of the original cor-mat
correlations.upperTriangle[!upperTriangle] <- NA #set everything not in upper triangle o NA
correlations_melted_p <- na.omit(melt(correlations.upperTriangle, value.name ="correlationSign")) #use melt to reshape the matrix into triplets, na.omit to get rid of the NA rows
colnames(correlations_melted_p) <- c("X1", "X2", "p.value"); correlations_melted_p <- correlations_melted_p[,3]
correlations_melted <- cbind(correlations_melted,correlations_melted_p)

corr_all <- correlations_melted
corr_all$ID <- paste(corr_all$X1,corr_all$X2,sep='_')
dis_cor_all <- merge(dis_vals,corr_all,by="ID")
dis_cor_all_neg <- dis_cor_all[dis_cor_all$correlation < 0,]
dis_cor_all_pos <- dis_cor_all[dis_cor_all$correlation >= 0,]
dis_cor_all_neg_DN <- dis_cor_all_neg
dis_cor_all_pos_DN <- dis_cor_all_pos

# Precip
fit.lvm.Precip.all <- boral(y = abund.all.clr, X = covPrecip.micro, family = "normal", save.model = TRUE, prior.control = list(type = c("cauchy","cauchy","cauchy","halfcauchy"), hypparams = c(10,10,10,10)))
fit.lvm <- fit.lvm.Precip.all
env.cors <- get.enviro.cor(fit.lvm) # the correlation matrix due to similarities in the response 
upperTriangle <- upper.tri(env.cors$cor, diag=F) #turn into a upper triangle
correlations.upperTriangle <- env.cors$cor #take a copy of the original cor-mat
correlations.upperTriangle[!upperTriangle] <- NA #set everything not in upper triangle o NA
correlations_melted <- na.omit(melt(correlations.upperTriangle, value.name ="correlationCoef")) #use melt to reshape the matrix into triplets, na.omit to get rid of the NA rows
colnames(correlations_melted) <- c("X1", "X2", "correlation")

upperTriangle <- upper.tri(env.cors$sig.cor, diag=F)
correlations.upperTriangle <- env.cors$sig.cor #take a copy of the original cor-mat
correlations.upperTriangle[!upperTriangle] <- NA #set everything not in upper triangle o NA
correlations_melted_p <- na.omit(melt(correlations.upperTriangle, value.name ="correlationSign")) #use melt to reshape the matrix into triplets, na.omit to get rid of the NA rows
colnames(correlations_melted_p) <- c("X1", "X2", "p.value"); correlations_melted_p <- correlations_melted_p[,3]
correlations_melted <- cbind(correlations_melted,correlations_melted_p)

corr_all <- correlations_melted
corr_all$ID <- paste(corr_all$X1,corr_all$X2,sep='_')
dis_cor_all <- merge(dis_vals,corr_all,by="ID")
dis_cor_all_neg <- dis_cor_all[dis_cor_all$correlation < 0,]
dis_cor_all_pos <- dis_cor_all[dis_cor_all$correlation >= 0,]
dis_cor_all_neg_Precip <- dis_cor_all_neg
dis_cor_all_pos_Precip <- dis_cor_all_pos

# Temp
fit.lvm.Temp.all <- boral(y = abund.all.clr, X = covTemp.micro, family = "normal", save.model = TRUE, prior.control = list(type = c("cauchy","cauchy","cauchy","halfcauchy"), hypparams = c(10,10,10,10)))
fit.lvm <- fit.lvm.Temp.all
env.cors <- get.enviro.cor(fit.lvm) # the correlation matrix due to similarities in the response 
upperTriangle <- upper.tri(env.cors$cor, diag=F) #turn into a upper triangle
correlations.upperTriangle <- env.cors$cor #take a copy of the original cor-mat
correlations.upperTriangle[!upperTriangle] <- NA #set everything not in upper triangle o NA
correlations_melted <- na.omit(melt(correlations.upperTriangle, value.name ="correlationCoef")) #use melt to reshape the matrix into triplets, na.omit to get rid of the NA rows
colnames(correlations_melted) <- c("X1", "X2", "correlation")

upperTriangle <- upper.tri(env.cors$sig.cor, diag=F)
correlations.upperTriangle <- env.cors$sig.cor #take a copy of the original cor-mat
correlations.upperTriangle[!upperTriangle] <- NA #set everything not in upper triangle o NA
correlations_melted_p <- na.omit(melt(correlations.upperTriangle, value.name ="correlationSign")) #use melt to reshape the matrix into triplets, na.omit to get rid of the NA rows
colnames(correlations_melted_p) <- c("X1", "X2", "p.value"); correlations_melted_p <- correlations_melted_p[,3]
correlations_melted <- cbind(correlations_melted,correlations_melted_p)

corr_all <- correlations_melted
corr_all$ID <- paste(corr_all$X1,corr_all$X2,sep='_')
dis_cor_all <- merge(dis_vals,corr_all,by="ID")
dis_cor_all_neg <- dis_cor_all[dis_cor_all$correlation < 0,]
dis_cor_all_pos <- dis_cor_all[dis_cor_all$correlation >= 0,]
dis_cor_all_neg_Temp <- dis_cor_all_neg
dis_cor_all_pos_Temp <- dis_cor_all_pos

# MC
fit.lvm.MC.all <- boral(y = abund.all.clr, X = covMC.micro, family = "normal", save.model = TRUE, prior.control = list(type = c("cauchy","cauchy","cauchy","halfcauchy"), hypparams = c(10,10,10,10)))
fit.lvm <- fit.lvm.MC.all
env.cors <- get.enviro.cor(fit.lvm) # the correlation matrix due to similarities in the response 
upperTriangle <- upper.tri(env.cors$cor, diag=F) #turn into a upper triangle
correlations.upperTriangle <- env.cors$cor #take a copy of the original cor-mat
correlations.upperTriangle[!upperTriangle] <- NA #set everything not in upper triangle o NA
correlations_melted <- na.omit(melt(correlations.upperTriangle, value.name ="correlationCoef")) #use melt to reshape the matrix into triplets, na.omit to get rid of the NA rows
colnames(correlations_melted) <- c("X1", "X2", "correlation")

upperTriangle <- upper.tri(env.cors$sig.cor, diag=F)
correlations.upperTriangle <- env.cors$sig.cor #take a copy of the original cor-mat
correlations.upperTriangle[!upperTriangle] <- NA #set everything not in upper triangle o NA
correlations_melted_p <- na.omit(melt(correlations.upperTriangle, value.name ="correlationSign")) #use melt to reshape the matrix into triplets, na.omit to get rid of the NA rows
colnames(correlations_melted_p) <- c("X1", "X2", "p.value"); correlations_melted_p <- correlations_melted_p[,3]
correlations_melted <- cbind(correlations_melted,correlations_melted_p)

corr_all <- correlations_melted
corr_all$ID <- paste(corr_all$X1,corr_all$X2,sep='_')
dis_cor_all <- merge(dis_vals,corr_all,by="ID")
dis_cor_all_neg <- dis_cor_all[dis_cor_all$correlation < 0,]
dis_cor_all_pos <- dis_cor_all[dis_cor_all$correlation >= 0,]
dis_cor_all_neg_MC <- dis_cor_all_neg
dis_cor_all_pos_MC <- dis_cor_all_pos

# Coresponse vs. Taxanomic Distance
dis_cor_all_PP <- rbind(dis_cor_all_neg_PP,dis_cor_all_pos_PP)
dis_cor_all_PN <- rbind(dis_cor_all_neg_PN,dis_cor_all_pos_PN)
dis_cor_all_DP <- rbind(dis_cor_all_neg_DP,dis_cor_all_pos_DP)
dis_cor_all_DN <- rbind(dis_cor_all_neg_DN,dis_cor_all_pos_DN)
dis_cor_all_Precip <- rbind(dis_cor_all_neg_Precip,dis_cor_all_pos_Precip)
dis_cor_all_Temp <- rbind(dis_cor_all_neg_Temp,dis_cor_all_pos_Temp)
dis_cor_all_MC <- rbind(dis_cor_all_neg_MC,dis_cor_all_pos_MC)

dis_cor.micro <- rbind(dis_cor_all_PP,dis_cor_all_PN,dis_cor_all_DP,dis_cor_all_DN,
                       dis_cor_all_Precip,dis_cor_all_Temp,dis_cor_all_MC)
dis_cor.micro$dominance <- c(rep("PP",nrow(dis_cor_all_PP)),rep("PN",nrow(dis_cor_all_PN)),
                             rep("DP",nrow(dis_cor_all_DP)),rep("DN",nrow(dis_cor_all_DN)),
                             rep("Precip",nrow(dis_cor_all_Precip)),rep("Temp",nrow(dis_cor_all_Temp)),
                             rep("MC",nrow(dis_cor_all_MC)))

dis_cor.micro$coresp <- dis_cor.micro$correlation
dis_cor.micro[dis_cor.micro$coresp > 0,]$coresp <- 2
dis_cor.micro[dis_cor.micro$coresp < 0,]$coresp <- 1
dis_cor.micro$coresp <- as.factor(dis_cor.micro$coresp)
dis_cor.micro$dist <- as.factor(dis_cor.micro$Dist)

# Test best model for each env var. Exemple here for PP:
mod.deg1 <- lm(dis_cor.micro[dis_cor.micro$dominance=="PP",]$correlation ~ poly(dis_cor.micro[dis_cor.micro$dominance=="PP",]$Dist,degree=1)); summary(mod.deg1)
mod.deg2 <- lm(dis_cor.micro[dis_cor.micro$dominance=="PP",]$correlation ~ poly(dis_cor.micro[dis_cor.micro$dominance=="PP",]$Dist,degree=2)); summary(mod.deg2)
aictab(list("fm1"= mod.deg1,"fm2"=mod.deg2))
anova(mod.deg1,mod.deg3)
# If delta AICc < 4, select more parsimonous model, but check p-value of env var

FigS8 <- ggplot(dis_cor.micro,aes(y=correlation,x=Dist,col=dominance)) + geom_smooth(aes(fill=dominance),method='loess',se=F,alpha=0.05) + scale_colour_brewer(palette = "Spectral") + scale_fill_brewer(palette = "Spectral") +
  ylab('Bivariate correlation of fitted response \n (centered-log ratio intra-genus rel. abund.)') + xlab('Bivariate genetic distance') + theme_bw()  + 
  geom_point(aes(col=dominance),size=3,alpha=0.9) + facet_wrap(~dominance)

# Examine significant coresponses only
dis_cor_sig.micro <- dis_cor.micro[dis_cor.micro$correlations_melted_p != 0,]

FigS8b <- ggplot(dis_cor_sig.micro,aes(dominance)) + 
  scale_colour_brewer(palette = "Spectral") + scale_fill_brewer(palette = "Spectral") +
  ylab('Frequency of signif bivariate correlations \n among LVM fitted responses') + 
  xlab('Abiotic driver') + theme_bw()  + 
  geom_bar(aes(fill=dominance))

FigS8c <- ggplot(dis_cor_sig.micro,aes(dist)) + 
  scale_colour_brewer(palette = "Spectral") + scale_fill_brewer(palette = "Spectral") +
  ylab('Frequency of signif bivariate correlations \n among LVM fitted responses') + 
  xlab('Distance') + theme_bw() + theme(axis.text.x = element_text(angle = 45, hjust = 1)) + 
  geom_bar(aes(fill=coresp)) + facet_wrap(~dominance,ncol=3)

quartz()
FigS8

# Figure S6 ####
# Plot for each env var in turn. Example shown for PP
fit.lvm <- fit.lvm.PP.70 # change model name for each env var (see Figure 4)
env.cors <- get.enviro.cor(fit.lvm); env.cors$sig.cor

quartz()
corrplot(env.cors$cor, diag = F, type = "lower", title = "Environmental correlations from LVM",mar=c(0,0,1,0),order = "FPC")
# Large red circles indicate strong negative patterns of co-occurrence, while large blue circles indicate strong
# positive patterns of co-occurrence.

# Niche separation network plot
col1 <- colorRampPalette(c("#053061","#2166AC","#4393C3","#92C5DE", 
                           "#D1E5F0","#FFFFFF"))

col2 <- colorRampPalette(c("#67001F", "#B2182B", "#D6604D", "#F4A582",
                           "#FDDBC7", "#FFFFFF"))

dummy <- as.dist(env.cors$sig.cor)
dummy.points <- (point.attr(dummy))
dummy.points$size <- 5
deep.circle <- my.circleplot(dummy, cluster = FALSE, plot.control=list(points = dummy.points, 
                                                                       line.breaks = c(0:1, by = 0.01), line.curvature = 0))

mydist <- eval(env.cors$sig.cor)
bluh <- mydist
bluh[bluh > 0] <- 0 # set positive correlations to zero
bluh[bluh < 0] <- 1

deep.graph <- graph.adjacency(bluh, weighted = TRUE, mode = "undirected", diag = FALSE)
plot(deep.graph)
circ.deep <- as.dist(mydist)
circ.deep[circ.deep > 0] <- 0 # if set positive correlations to zero
my.points <- (point.attr(circ.deep))

my.points$size <- 5
mycol <- rep("grey",length(V(deep.graph)))
mycol[largest.independent.vertex.sets(deep.graph)[[1]]] <- "white"
my.points$colour <- mycol
# colfunc <- colorRampPalette(c("grey", "Black"))
colfunc <- col2

lwdscale <- sort(c(abs(circ.deep)))[sort(c(abs(circ.deep))) != 0]

if(length(lwdscale) > 0){
  my.circleplot(abs(circ.deep), cluster = FALSE, 
                plot.control=list(points = my.points, 
                                  line.breaks = c(seq(min(lwdscale)-0.01,max(lwdscale)+0.01, by = 0.01)),
                                  line.curvature = 0,
                                  line.cols = colfunc(length(seq(min(lwdscale)-0.01,max(lwdscale)+0.01, by = 0.01))-1),
                                  line.width = c(0.01,3)))
  title(sub = "", line = -1.2, cex.sub = 1.5)} else {
    plot(x = deep.circle$points$x, y = deep.circle$points$y, type = "p", ann = FALSE, axes = FALSE, 
         asp = 1, pch = 21, bg = my.points$colour, cex = my.points$size, xlim = c(min(deep.circle$points$x)-0.5, max(deep.circle$points$x)+0.5))
    text(deep.circle$points$x, deep.circle$points$y, 
         label = deep.circle$points$label, col = "black", 
         cex = 1, font = 4)
    title(sub = "", line = -1.2, cex.sub = 1.5)}


# Co-response network plot
dummy <- as.dist(env.cors$sig.cor)
dummy.points <- (point.attr(dummy))
dummy.points$size <- 5
deep.circle <- my.circleplot(dummy, cluster = FALSE, plot.control=list(points = dummy.points, 
                                                                       line.breaks = c(0:1, by = 0.01), line.curvature = 0))

mydist <- eval(env.cors$sig.cor)
bluh <- mydist
bluh[bluh > 0] <- 1
bluh[bluh < 0] <- 0 # set negative correlations to zero

deep.graph <- graph.adjacency(bluh, weighted = TRUE, mode = "undirected", diag = FALSE)
plot(deep.graph)
circ.deep <- as.dist(mydist)
circ.deep[circ.deep < 0] <- 0 # if set negative correlations to zero
my.points <- (point.attr(circ.deep))

my.points$size <- 5
mycol <- rep("grey",length(V(deep.graph)))
mycol[largest.independent.vertex.sets(deep.graph)[[1]]] <- "white"
my.points$colour <- mycol
# colfunc <- colorRampPalette(c("grey", "Black"))
colfunc <- col1

lwdscale <- sort(c(abs(circ.deep)))[sort(c(abs(circ.deep))) != 0]

if(length(lwdscale) > 0){
  my.circleplot(abs(circ.deep), cluster = FALSE, 
                plot.control=list(points = my.points, 
                                  line.breaks = c(seq(min(lwdscale)-0.01,max(lwdscale)+0.01, by = 0.01)),
                                  line.curvature = 0,
                                  line.cols = colfunc(length(seq(min(lwdscale)-0.01,max(lwdscale)+0.01, by = 0.01))-1),
                                  line.width = c(0.01,3)))
  title(sub = "", line = -1.2, cex.sub = 1.5)} else {
    plot(x = deep.circle$points$x, y = deep.circle$points$y, type = "p", ann = FALSE, axes = FALSE, 
         asp = 1, pch = 21, bg = my.points$colour, cex = my.points$size, xlim = c(min(deep.circle$points$x)-0.5, max(deep.circle$points$x)+0.5))
    text(deep.circle$points$x, deep.circle$points$y, 
         label = deep.circle$points$label, col = "black", 
         cex = 1, font = 4)
    title(sub = "", line = -1.2, cex.sub = 1.5)}

#-------------------- Figure S7 ------------------------#

# Figure S7 ####
env.cors <- get.enviro.cor(fit.lvm.TN_TP)
quartz()
corrplot(env.cors$cor, diag = F, type = "lower", title = "Environmental correlations from LVM",mar=c(0,0,1,0),order = "FPC")
# Niche separation network plot
col1 <- colorRampPalette(c("#053061","#2166AC","#4393C3","#92C5DE", 
                           "#D1E5F0","#FFFFFF"))

col2 <- colorRampPalette(c("#67001F", "#B2182B", "#D6604D", "#F4A582",
                           "#FDDBC7", "#FFFFFF"))

dummy <- as.dist(env.cors$sig.cor)
dummy.points <- (point.attr(dummy))
dummy.points$size <- 5
deep.circle <- my.circleplot(dummy, cluster = FALSE, plot.control=list(points = dummy.points, 
                                                                       line.breaks = c(0:1, by = 0.01), line.curvature = 0))

mydist <- eval(env.cors$sig.cor)
bluh <- mydist
bluh[bluh > 0] <- 0 # set positive correlations to zero
bluh[bluh < 0] <- 1

deep.graph <- graph.adjacency(bluh, weighted = TRUE, mode = "undirected", diag = FALSE)
plot(deep.graph)
circ.deep <- as.dist(mydist)
circ.deep[circ.deep > 0] <- 0 # if set positive correlations to zero
my.points <- (point.attr(circ.deep))

my.points$size <- 5
mycol <- rep("grey",length(V(deep.graph)))
mycol[largest.independent.vertex.sets(deep.graph)[[1]]] <- "white"
my.points$colour <- mycol
# colfunc <- colorRampPalette(c("grey", "Black"))
colfunc <- col2

lwdscale <- sort(c(abs(circ.deep)))[sort(c(abs(circ.deep))) != 0]

quartz()
if(length(lwdscale) > 0){
  my.circleplot(abs(circ.deep), cluster = FALSE, 
                plot.control=list(points = my.points, 
                                  line.breaks = c(seq(min(lwdscale)-0.01,max(lwdscale)+0.01, by = 0.01)),
                                  line.curvature = 0,
                                  line.cols = colfunc(length(seq(min(lwdscale)-0.01,max(lwdscale)+0.01, by = 0.01))-1),
                                  line.width = c(0.01,3)))
  title(sub = "", line = -1.2, cex.sub = 1.5)} else {
    plot(x = deep.circle$points$x, y = deep.circle$points$y, type = "p", ann = FALSE, axes = FALSE, 
         asp = 1, pch = 21, bg = my.points$colour, cex = my.points$size, xlim = c(min(deep.circle$points$x)-0.5, max(deep.circle$points$x)+0.5))
    text(deep.circle$points$x, deep.circle$points$y, 
         label = deep.circle$points$label, col = "black", 
         cex = 1, font = 4)
    title(sub = "", line = -1.2, cex.sub = 1.5)}

# Co-response network plot
dummy <- as.dist(env.cors$sig.cor)
dummy.points <- (point.attr(dummy))
dummy.points$size <- 5
deep.circle <- my.circleplot(dummy, cluster = FALSE, plot.control=list(points = dummy.points, 
                                                                       line.breaks = c(0:1, by = 0.01), line.curvature = 0))

mydist <- eval(env.cors$sig.cor)
bluh <- mydist
bluh[bluh > 0] <- 1
bluh[bluh < 0] <- 0 # set negative correlations to zero

deep.graph <- graph.adjacency(bluh, weighted = TRUE, mode = "undirected", diag = FALSE)
plot(deep.graph)
circ.deep <- as.dist(mydist)
circ.deep[circ.deep < 0] <- 0 # if set negative correlations to zero
my.points <- (point.attr(circ.deep))

my.points$size <- 5
mycol <- rep("grey",length(V(deep.graph)))
mycol[largest.independent.vertex.sets(deep.graph)[[1]]] <- "white"
my.points$colour <- mycol
# colfunc <- colorRampPalette(c("grey", "Black"))
colfunc <- col1

lwdscale <- sort(c(abs(circ.deep)))[sort(c(abs(circ.deep))) != 0]

quartz()
if(length(lwdscale) > 0){
  my.circleplot(abs(circ.deep), cluster = FALSE, 
                plot.control=list(points = my.points, 
                                  line.breaks = c(seq(min(lwdscale)-0.01,max(lwdscale)+0.01, by = 0.01)),
                                  line.curvature = 0,
                                  line.cols = colfunc(length(seq(min(lwdscale)-0.01,max(lwdscale)+0.01, by = 0.01))-1),
                                  line.width = c(0.01,3)))
  title(sub = "", line = -1.2, cex.sub = 1.5)} else {
    plot(x = deep.circle$points$x, y = deep.circle$points$y, type = "p", ann = FALSE, axes = FALSE, 
         asp = 1, pch = 21, bg = my.points$colour, cex = my.points$size, xlim = c(min(deep.circle$points$x)-0.5, max(deep.circle$points$x)+0.5))
    text(deep.circle$points$x, deep.circle$points$y, 
         label = deep.circle$points$label, col = "black", 
         cex = 1, font = 4)
    title(sub = "", line = -1.2, cex.sub = 1.5)}

#-------------------- Figure S5 ------------------------#

# Figure S5 ####
# Calculate genus-level clr-inter

# Extract nodes rom other bacteria (i.e. all nodes except those belonging to genus Dolichospermum and Microcystis)
my_table4 <- my_table[!grepl("Dolichospermum", my_taxonomy) & !grepl("Microcystis", my_taxonomy), ]
rownames(my_table4) <- my_table4$Nodes
my_table4 <- my_table4[,-c(1)]
my_table4 <- t(my_table4)
my_table4 <- as.data.frame(my_table4)
my_table4$SampleID <- rownames(my_table4)
my_table4$TotalOthers <- rowSums(my_table4[,1:860]) # sum of all other bacteria
my_table4$SampleID  <- gsub("X", "", my_table4$SampleID)
my_table4 <- my_table4[,861:862]
head(my_table4)
#                    SampleID    TotalOthers
# X12.07.2006.2b 12.07.2006.2b        1335
# X02.07.2008       02.07.2008        1589
# X12.07.2009.1b 12.07.2009.1b        1990
# X08.08.2009.2b 08.08.2009.2b        2467
# X22.08.2009.1   22.08.2009.1        3587
# X12.09.2006.2b 12.09.2006.2b        4717

# Extract all nodes belonging to Microcystis and Dolichospermum, respectively
my_micro <- my_table[grepl("Microcystis", my_taxonomy), ] 
rownames(my_micro) <- my_micro$Nodes

my_dolicho <- my_table[grepl("Dolichospermum", my_taxonomy), ] 
rownames(my_dolicho) <- my_dolicho$Nodes

# Calculate sum of nodes belonging to Microcystis and Dolichospermum, respectively
my_micro <- my_micro[,-c(1)]
my_micro <- t(my_micro)
my_micro <- as.data.frame(my_micro)
my_micro$SampleID <- rownames(my_micro)
my_micro$TotalMicro <- rowSums(my_micro[,1:6]) # sum of all micro
my_micro$SampleID  <- gsub("X", "", my_micro$SampleID)
my_micro <- my_micro[,7:8]

my_dolicho <- my_dolicho[,-c(1)]
my_dolicho <- t(my_dolicho)
my_dolicho <- as.data.frame(my_dolicho)
my_dolicho$SampleID <- rownames(my_dolicho)
my_dolicho$TotalDolicho <- rowSums(my_dolicho[,1:25]) # sum of all dolicho
my_dolicho$SampleID  <- gsub("X", "", my_dolicho$SampleID)
my_dolicho <- my_dolicho[,26:27]

abund.no0 <- cbind(my_table4[,2],my_micro[,2],my_dolicho[,2],my_micro[,1],my_dolicho[,1]) # combine all bacteria + column of total dolicho + column of total micro + site IDs
abund.no0 <- write.csv(abund.no0,"abund.no0") # write and read df as csv to convert factor to numeric
abund.no0 <- read.csv("abund.no0")
head(abund.no0)
#   X   V1  V2  V3        V4           V5
# 1 1 1335   7   11 12.07.2006.2b 12.07.2006.2b
# 2 2 1589   1    1    02.07.2008    02.07.2008
# 3 3 1990 364   36 12.07.2009.1b 12.07.2009.1b
# 4 4 2467 434  207 08.08.2009.2b 08.08.2009.2b
# 5 5 3587 200   75  22.08.2009.1  22.08.2009.1
# 6 6 4717 202 1233 12.09.2006.2b 12.09.2006.2b
abund.no0 <- abund.no0[rowSums(abund.no0[,2:4])!=0, ] # remove rowsums == 0
abund.count <- t(cmultRepl(t(abund.no0[,2:4]), method="CZM", output="counts")) # convert 0s
abund.prop.rows <- decostand(abund.count,"total",MARGIN=1)
abund.clr.rows <- t(apply(abund.prop.rows, 1, function(x){log(x) - mean(log(x))}))
head(abund.clr.rows)
#      V1         V2         V3
# 1 3.349856 -1.9009205 -1.4489354
# 2 4.913907 -2.4569534 -2.4569534
# 3 1.903702  0.2049663 -2.1086686
# 4 1.405251 -0.3324626 -1.0727884
# 5 2.251446 -0.6353083 -1.6161375
# 6 1.497461 -1.6531995  0.1557383

my_dolicho_clr <- cbind(abund.clr.rows[,3],as.character(abund.no0[,6])) # add site ID column to dolicho
colnames(my_dolicho_clr) <- c("TotalDolicho","SampleID")
my_dolicho_clr <- write.csv(my_dolicho_clr,"my_dolicho_clr") # write and read df as csv to convert factor to numeric
my_dolicho_clr <- read.csv("my_dolicho_clr")

my_micro_clr <- cbind(abund.clr.rows[,2],as.character(abund.no0[,5])) # add site ID column to micro
colnames(my_micro_clr) <- c("TotalMicro","SampleID")
my_micro_clr <- write.csv(my_micro_clr,"my_micro_clr") # write and read df as csv to convert factor to numeric
my_micro_clr <- read.csv("my_micro_clr")

env_abund_med <- merge(my_dolicho_clr,my_micro_clr,by="SampleID") 
env_abund_med <- merge(env,env_abund_med,by="SampleID")
env_abund_med <- env_abund_med[-c(1:6,11)]
env_abund_med <- na.omit(env_abund_med)
env <- env_abund_med[,c("PP","PN","DP","DN","Air_Mean_temperature_t0_t7","Precipitation","Microcystin_ug_L")]
abund <- env_abund_med[,c(11,13)] 

# Plots
frame1 <- data.frame(abund, env[,"PN"])
gg1 <- gather(frame1, species, value, -env....PN..)
p1 <- ggplot(gg1, aes(y = value, x = env....PN..)) +
  geom_smooth(method = "glm",formula = y ~ poly(x,1),
              aes(group = species,colour=species,fill=species),
              size = 1.2) + theme_bw() + theme(legend.position="none") +
  xlab("TN") + ylab("Abund clr-inter")

frame2 <- data.frame(abund, env[,"Air_Mean_temperature_t0_t7"])
gg2 <- gather(frame2, species, value, -env....Air_Mean_temperature_t0_t7..)
p2 <- ggplot(gg2, aes(y = value, x = env....Air_Mean_temperature_t0_t7..)) +
  geom_smooth(method = "glm",formula = y ~ poly(x,1),
              aes(group = species,colour=species),
              size = 0.5,linetype="dashed") + theme_bw() + theme(legend.position="none") +
  xlab("Air temperature") + ylab("Abund clr-inter") 

frame3 <- data.frame(abund, env[,"PP"])
gg3 <- gather(frame3, species, value, -env....PP..)
p3 <- ggplot(gg3, aes(y = value, x = env....PP..)) +
  geom_smooth(method = "glm",formula = y ~ poly(x,2),
              aes(group = species,colour=species,fill=species),
              size = 1.2) + theme_bw() + theme(legend.position="none") +
  xlab("PP") + ylab("Abund clr-inter")

frame4 <- data.frame(abund, env[,"DN"])
gg4 <- gather(frame4, species, value, -env....DN..)
p4 <- ggplot(gg4, aes(y = value, x = env....DN..)) +
  geom_smooth(method = "glm",formula = y ~ poly(x,1),
              aes(group = species,colour=species,fill=species),
              size = 1.2) + theme_bw() + theme(legend.position="none") +
  xlab("DN") + ylab("Abund clr-inter")

frame5 <- data.frame(abund, env[,"DP"])
gg5 <- gather(frame5, species, value, -env....DP..)
p5 <- ggplot(gg5, aes(y = value, x = env....DP..)) +
  geom_smooth(method = "glm",formula = y ~ poly(x,1),
              aes(group = species,colour=species,fill=species),
              size = 1.2) + theme_bw() + theme(legend.position="none") +
  xlab("DP") + ylab("Abund clr-inter")

frame6 <- data.frame(abund, env[,"Precipitation"])
gg6 <- gather(frame6, species, value, -env....Precipitation..)
p6 <- ggplot(gg6, aes(y = value, x = env....Precipitation..)) +
  geom_smooth(method = "glm",formula = y ~ poly(x,1),
              aes(group = species,colour=species),
              size = 0.5,linetype="dashed") + theme_bw() + theme(legend.position="none") +
  xlab("Precipitation") + ylab("Abund clr-inter")

frame7 <- data.frame(abund, env[,"Microcystin_ug_L"])
gg7 <- gather(frame7, species, value, -env....Microcystin_ug_L..)
p7 <- ggplot(gg7, aes(y = value, x = env....Microcystin_ug_L..)) +
  geom_smooth(method = "glm",formula = y ~ poly(x,1),
              aes(group = species,colour=species),
              size = 0.5,linetype="dashed") + theme_bw() + theme(legend.position="none") +
  xlab("Microcystin") + ylab("Abund clr-inter")

# Test sigificance of linear and nonlinear model 
# for each genus (columns i=1 to i=2) and for each environmental variable (frame 1 to 7)

# Select linear vs nonlinear model using AIC, for example:
i=1 # 
mod.linear <- lm(frame3[,i] ~ poly(frame3[,3],degree=1)); summary(mod.linear) # and PP as env var
mod.nonlinear <- lm(frame3[,i] ~ poly(frame3[,3],degree=2)); summary(mod.nonlinear)
aictab(list("fm1"= mod.linear,"fm2"=mod.nonlinear))
# If delta AICc < 4, select more parsimonous model, test p-value of env var as well

quartz()
grid.arrange(p3, p1, p5, p4, p6, p2, p7, ncol = 4)

#-------------------- The End :) ------------------------#
