# Supplementary material for: Niche Separation Increases With Genetic Distance Among Bloom-Forming Cyanobacteria
Source: Front Microbiol. 2018 Mar 27;9:438. doi: 10.3389/fmicb.2018.00438 (PMC5880894; doi:10.3389/fmicb.2018.00438)
Supplement: Supplementary file 3 [file Data_Sheet_3.ZIP › Tromas_Rcode/Tromas_et_al_genFigS3.R]

wd <- setwd(".")
setwd(wd)

source("./analysis.R") # loads data my_table, my_taxonomy
source("./classFunctions.R")
#devtools::install_github("bryandmartin/MicrobiomePack")
require("MicrobiomePack")
myW <- compositional(t(my_table), as.character(my_taxonomy))


# Group all M togher, all D together, and all remaining together
fig3 <- getSubcomp(myW, "Dolichospermum", newname = "D")
fig3b <- groupBy(myW, "Dolichospermum", allElse = TRUE)
fig3$W <- cbind(fig3b$W[,"Other"], fig3$W)
colnames(fig3$W)[1] <- "Other"

load("./siteInd.rda")
fig3$W <- fig3$W[siteInd$Lit,]
fig3$Date <- fig3$Date[siteInd$Lit]
# Extract and add date information
fig3 <- addDate(fig3)
# Order by Date
fig3 <- orderDate(fig3)

ggplotColours <- function(n = 6, h = c(0, 360) + 15){
  if ((diff(h) %% 360) < 1) h[2] <- h[2] - 360/n
  hcl(h = (seq(h[1], h[2], length = n)), c = 100, l = 65)
}

cbPalette <- c("#D3D3D3", ggplotColours(n = 25))

eX <- makeComp(fig3$W)
df <- data.frame(Sample = fig3$Date, eX)
myord <- rev(order(colSums(df[,2:27])))
df[,2:27] <- df[,2:27][,myord] 
colnames(df)[2:27] <- colnames(df[,2:27])[myord] 
my_alpha <- ifelse(apply(df[,3:27], 2, max) > 0.05, 1, 0.5)
ndark <- sum(my_alpha == 1)
cb <- c("#E69F00", "#56B4E9", "#009E73", "#F0E442", "#0072B2", "#D55E00", "#CC79A7")
cbPalette <- c(cb[1:ndark], ggplotColours(n = 25 - ndark))
cbPalette <- alpha(cbPalette, my_alpha)
cbPalette <- c("#D3D3D3", cbPalette)

df <- subset(df,!duplicated(df$Sample))
df <- melt(df, id = "Sample")
g <- ggplot(df, aes(x = Sample, y = value, fill = variable)) +
  theme(axis.text.x = element_text(angle = 90, hjust = 1, vjust = 0.5)) +
  scale_fill_manual(values = cbPalette) + 
  labs(x = "Time", y = "Relative Abundance",
       title = "Dolichospermum Relative Abundance (Littoral Samples)",
       fill = "Species") +
  theme_bw() +
  theme(plot.title = element_text(hjust = 0.5)) +
  scale_x_date(name = 'Time', date_breaks = '1 year',
               date_labels = '%Y',limits = c(as.Date("2006-01-01", "%Y-%m-%d") ,max(fig3$Date))) +
  scale_y_continuous(limits = c(0, 1))


pdf("./NewFigs/Fig3Lit.pdf",width = 14, height = 5)
g + geom_bar(stat = 'identity', position = "fill", width = 20)
dev.off()

# Group all M togher, all D together, and all remaining together
fig3 <- getSubcomp(myW, "Dolichospermum", newname = "D")
fig3b <- groupBy(myW, "Dolichospermum", allElse = TRUE)
fig3$W <- cbind(fig3b$W[,"Other"], fig3$W)
colnames(fig3$W)[1] <- "Other"

load("./siteInd.rda")
fig3$W <- fig3$W[siteInd$Pel,]
fig3$Date <- fig3$Date[siteInd$Pel]
# Extract and add date information
fig3 <- addDate(fig3)
# Order by Date
fig3 <- orderDate(fig3)

eX <- makeComp(fig3$W)
df <- data.frame(Sample = fig3$Date, eX)
myord <- rev(order(colSums(df[,2:27])))
df[,2:27] <- df[,2:27][,myord] 
colnames(df)[2:27] <- colnames(df[,2:27])[myord] 
my_alpha <- ifelse(apply(df[,3:27], 2, max) > 0.06, 1, 0.5)
ndark <- sum(my_alpha == 1)
cb <- c("#E69F00", "#56B4E9", "#009E73", "#F0E442", "#0072B2", "#D55E00", "#CC79A7")
cbPalette <- c(cb[1:ndark], ggplotColours(n = 25 - ndark))
cbPalette <- alpha(cbPalette, my_alpha)
cbPalette <- c("#D3D3D3", cbPalette)

df <- subset(df,!duplicated(df$Sample))
df <- melt(df, id = "Sample")
g <- ggplot(df, aes(x = Sample, y = value, fill = variable)) +
  theme(axis.text.x = element_text(angle = 90, hjust = 1, vjust = 0.5)) +
  scale_fill_manual(values = cbPalette) + 
  labs(x = "Time", y = "Relative Abundance",
       title = "Dolichospermum Relative Abundance (Pelagic Samples)",
       fill = "Species") +
  theme_bw() +
  theme(plot.title = element_text(hjust = 0.5)) +
  scale_x_date(name = 'Time', date_breaks = '1 year',
               date_labels = '%Y',limits = c(as.Date("2006-01-01", "%Y-%m-%d"), max(fig3$Date))) +
  scale_y_continuous(limits = c(0,1))


pdf("./NewFigs/Fig3Pel.pdf", width = 14, height = 5)
g + geom_bar(stat = 'identity', position = "fill", width = 20)
dev.off()
