# Supplementary material for: Niche Separation Increases With Genetic Distance Among Bloom-Forming Cyanobacteria
Source: Front Microbiol. 2018 Mar 27;9:438. doi: 10.3389/fmicb.2018.00438 (PMC5880894; doi:10.3389/fmicb.2018.00438)
Supplement: Supplementary file 3 [file Data_Sheet_3.ZIP › Tromas_Rcode/Tromas_et_al_genFigS4.R]

wd <- setwd(".")
setwd(wd)

source("./analysis.R") # loads data my_table, my_taxonomy
source("./classFunctions.R")
#devtools::install_github("bryandmartin/MicrobiomePack")
require("MicrobiomePack")
myW <- compositional(t(my_table), as.character(my_taxonomy))


# Group all M togher, all D together, and all remaining together
fig2 <- getSubcomp(myW, "Microcystis", newname = "M")
fig2b <- groupBy(myW, "Microcystis", allElse = TRUE)
fig2$W <- cbind(fig2b$W[,"Other"], fig2$W)
colnames(fig2$W)[1] <- "Other"

load("./siteInd.rda")
fig2$W <- fig2$W[siteInd$Lit,]
fig2$Date <- fig2$Date[siteInd$Lit]
# Extract and add date information
fig2 <- addDate(fig2)
# Order by Date
fig2 <- orderDate(fig2)


cbPalette <- c("#D3D3D3", "#E69F00", "#56B4E9", "#009E73", "#F0E442", "#0072B2", "#D55E00", "#CC79A7")
eX <- makeComp(fig2$W)
df <- data.frame(Sample = fig2$Date, eX)

myord <- rev(order(colSums(df[,2:8])))
print(myord)
df[,2:8] <- df[,2:8][,myord] 
colnames(df)[2:8] <- colnames(df[,2:8])[myord] 

df <- subset(df,!duplicated(df$Sample))
df <- melt(df, id = "Sample")
g <- ggplot(df, aes(x = Sample, y = value, fill = variable)) +
  theme(axis.text.x = element_text(angle = 90, hjust = 1, vjust = 0.5)) +
  scale_fill_manual(values = cbPalette) + 
  labs(x = "Time", y = "Relative Abundance",
       title = "Microcystis Relative Abundance (Littoral Samples)",
       fill = "Species") +
  theme_bw() +
  theme(plot.title = element_text(hjust = 0.5)) +
  scale_x_date(name = 'Time', date_breaks = '1 year',
               date_labels = '%Y',limits = c(as.Date("2006-01-01", "%Y-%m-%d"), max(fig2$Date)))


pdf("./NewFigs/Fig2Lit.pdf", width = 14, height = 5)
g + geom_bar(stat = 'identity', position = "fill", width = 20)
dev.off()


# Group all M togher, all D together, and all remaining together
fig2 <- getSubcomp(myW, "Microcystis", newname = "M")
fig2b <- groupBy(myW, "Microcystis", allElse = TRUE)
fig2$W <- cbind(fig2b$W[,"Other"], fig2$W)
colnames(fig2$W)[1] <- "Other"

load("./siteInd.rda")
fig2$W <- fig2$W[siteInd$Pel,]
fig2$Date <- fig2$Date[siteInd$Pel]
# Extract and add date information
fig2 <- addDate(fig2)
# Order by Date
fig2 <- orderDate(fig2)


cbPalette <- c("#D3D3D3", "#E69F00", "#56B4E9", "#009E73", "#F0E442", "#0072B2", "#D55E00", "#CC79A7")
eX <- makeComp(fig2$W)
df <- data.frame(Sample = fig2$Date, eX)
colnames(df) <- c("Sample", colnames(fig2$W))
myord <- rev(order(colSums(df[,2:8])))
print(myord)
df[,2:8] <- df[,2:8][,myord] 
colnames(df)[2:8] <- colnames(df[,2:8])[myord] 


df <- subset(df,!duplicated(df$Sample))
df <- melt(df, id = "Sample")
g <- ggplot(df, aes(x = Sample, y = value, fill = variable)) +
  theme(axis.text.x = element_text(angle = 90, hjust = 1, vjust = 0.5)) +
  scale_fill_manual(values = cbPalette) + 
  labs(x = "Time", y = "Relative Abundance",
       title = "Microcystis Relative Abundance (Pelagic Samples)",
       fill = "Species") +
  theme_bw() +
  theme(plot.title = element_text(hjust = 0.5)) +
  scale_x_date(name = 'Time', date_breaks = '1 year',
               date_labels = '%Y',limits = c(as.Date("2006-01-01", "%Y-%m-%d"), max(fig2$Date)))


pdf("./NewFigs/Fig2Pel.pdf",width = 14, height = 5)
g + geom_bar(stat = 'identity', position = "fill", width = 20)
dev.off()
